# Supplementary material for: Oral swabs as a proxy for direct ruminal microbiome sampling in Holstein dairy cows is correlated with sample color
Source: Front Microbiol. 2024 Sep 17;15:1466375. doi: 10.3389/fmicb.2024.1466375 (PMC11443345; doi:10.3389/fmicb.2024.1466375)
Supplement: SUPPLEMENTARY Table S1 — Primer sequences used for 16S and ITS sequencing. [file Table_1.XLSX]

## Sheet: Bacterial V4 16S
BACTERIAL SEQUENCING
Sequence Name	Sequence			V4 Custom Sequencing Primers for MiSeq Setup
SA501	AAT GAT ACG GCG ACC ACC GAG ATC TAC ACA TCG TAC GTA TGG TAA TTG TGT GCC AGC MGC CGC GGT AA		Read 1	TATGGTAATTGTGTGCCAGCMGCCGCGGTAA
SA502	AAT GAT ACG GCG ACC ACC GAG ATC TAC ACA CTA TCT GTA TGG TAA TTG TGT GCC AGC MGC CGC GGT AA		Read 2	AGTCAGTCAGCCGGACTACHVGGGTWTCTAAT
SA503	AAT GAT ACG GCG ACC ACC GAG ATC TAC ACT AGC GAG TTA TGG TAA TTG TGT GCC AGC MGC CGC GGT AA		Index 1	ATTAGAWACCCBDGTAGTCCGGCTGACTGACT
SA504	AAT GAT ACG GCG ACC ACC GAG ATC TAC ACC TGC GTG TTA TGG TAA TTG TGT GCC AGC MGC CGC GGT AA
SA505	AAT GAT ACG GCG ACC ACC GAG ATC TAC ACT CAT CGA GTA TGG TAA TTG TGT GCC AGC MGC CGC GGT AA			Expected Size of Amplicon: ~380bp
SA506	AAT GAT ACG GCG ACC ACC GAG ATC TAC ACC GTG AGT GTA TGG TAA TTG TGT GCC AGC MGC CGC GGT AA
SA507	AAT GAT ACG GCG ACC ACC GAG ATC TAC ACG GAT ATC TTA TGG TAA TTG TGT GCC AGC MGC CGC GGT AA
SA508	AAT GAT ACG GCG ACC ACC GAG ATC TAC ACG ACA CCG TTA TGG TAA TTG TGT GCC AGC MGC CGC GGT AA
				Target Regions
SB501	AAT GAT ACG GCG ACC ACC GAG ATC TAC ACC TAC TAT ATA TGG TAA TTG TGT GCC AGC MGC CGC GGT AA			515F/806R
SB502	AAT GAT ACG GCG ACC ACC GAG ATC TAC ACC GTT ACT ATA TGG TAA TTG TGT GCC AGC MGC CGC GGT AA
SB503	AAT GAT ACG GCG ACC ACC GAG ATC TAC ACA GAG TCA CTA TGG TAA TTG TGT GCC AGC MGC CGC GGT AA
SB504	AAT GAT ACG GCG ACC ACC GAG ATC TAC ACT ACG AGA CTA TGG TAA TTG TGT GCC AGC MGC CGC GGT AA
SB505	AAT GAT ACG GCG ACC ACC GAG ATC TAC ACA CGT CTC GTA TGG TAA TTG TGT GCC AGC MGC CGC GGT AA
SB506	AAT GAT ACG GCG ACC ACC GAG ATC TAC ACT CGA CGA GTA TGG TAA TTG TGT GCC AGC MGC CGC GGT AA
SB507	AAT GAT ACG GCG ACC ACC GAG ATC TAC ACG ATC GTG TTA TGG TAA TTG TGT GCC AGC MGC CGC GGT AA
SB508	AAT GAT ACG GCG ACC ACC GAG ATC TAC ACG TCA GAT ATA TGG TAA TTG TGT GCC AGC MGC CGC GGT AA
SA701	CAA GCA GAA GAC GGC ATA CGA GAT AAC TCT CGA GTC AGT CAG CCG GAC TAC HVG GGT WTC TAA T
SA702	CAA GCA GAA GAC GGC ATA CGA GAT ACT ATG TCA GTC AGT CAG CCG GAC TAC HVG GGT WTC TAA T
SA703	CAA GCA GAA GAC GGC ATA CGA GAT AGT AGC GTA GTC AGT CAG CCG GAC TAC HVG GGT WTC TAA T
SA704	CAA GCA GAA GAC GGC ATA CGA GAT CAG TGA GTA GTC AGT CAG CCG GAC TAC HVG GGT WTC TAA T
SA705	CAA GCA GAA GAC GGC ATA CGA GAT CGT ACT CAA GTC AGT CAG CCG GAC TAC HVG GGT WTC TAA T
SA706	CAA GCA GAA GAC GGC ATA CGA GAT CTA CGC AGA GTC AGT CAG CCG GAC TAC HVG GGT WTC TAA T
SA707	CAA GCA GAA GAC GGC ATA CGA GAT GGA GAC TAA GTC AGT CAG CCG GAC TAC HVG GGT WTC TAA T
SA708	CAA GCA GAA GAC GGC ATA CGA GAT GTC GCT CGA GTC AGT CAG CCG GAC TAC HVG GGT WTC TAA T
SA709	CAA GCA GAA GAC GGC ATA CGA GAT GTC GTA GTA GTC AGT CAG CCG GAC TAC HVG GGT WTC TAA T
SA710	CAA GCA GAA GAC GGC ATA CGA GAT TAG CAG ACA GTC AGT CAG CCG GAC TAC HVG GGT WTC TAA T
SA711	CAA GCA GAA GAC GGC ATA CGA GAT TCA TAG ACA GTC AGT CAG CCG GAC TAC HVG GGT WTC TAA T
SA712	CAA GCA GAA GAC GGC ATA CGA GAT TCG CTA TAA GTC AGT CAG CCG GAC TAC HVG GGT WTC TAA T
SB701	CAA GCA GAA GAC GGC ATA CGA GAT AAG TCG AGA GTC AGT CAG CCG GAC TAC HVG GGT WTC TAA T
SB702	CAA GCA GAA GAC GGC ATA CGA GAT ATA CTT CGA GTC AGT CAG CCG GAC TAC HVG GGT WTC TAA T
SB703	CAA GCA GAA GAC GGC ATA CGA GAT AGC TGC TAA GTC AGT CAG CCG GAC TAC HVG GGT WTC TAA T
SB704	CAA GCA GAA GAC GGC ATA CGA GAT CAT AGA GAA GTC AGT CAG CCG GAC TAC HVG GGT WTC TAA T
SB705	CAA GCA GAA GAC GGC ATA CGA GAT CGT AGA TCA GTC AGT CAG CCG GAC TAC HVG GGT WTC TAA T
SB706	CAA GCA GAA GAC GGC ATA CGA GAT CTC GTT ACA GTC AGT CAG CCG GAC TAC HVG GGT WTC TAA T
SB707	CAA GCA GAA GAC GGC ATA CGA GAT GCG CAC GTA GTC AGT CAG CCG GAC TAC HVG GGT WTC TAA T
SB708	CAA GCA GAA GAC GGC ATA CGA GAT GGT ACT ATA GTC AGT CAG CCG GAC TAC HVG GGT WTC TAA T
SB709	CAA GCA GAA GAC GGC ATA CGA GAT GTA TAC GCA GTC AGT CAG CCG GAC TAC HVG GGT WTC TAA T
SB710	CAA GCA GAA GAC GGC ATA CGA GAT TAC GAG CAA GTC AGT CAG CCG GAC TAC HVG GGT WTC TAA T
SB711	CAA GCA GAA GAC GGC ATA CGA GAT TCA GCG TTA GTC AGT CAG CCG GAC TAC HVG GGT WTC TAA T
SB712	CAA GCA GAA GAC GGC ATA CGA GAT TCG CTA CGA GTC AGT CAG CCG GAC TAC HVG GGT WTC TAA T

## Sheet: Fungal ITS2
FUNGAL SEQUENCING
Sequence Name	Sequence				ITS2 Custom Sequencing Primers for MiSeq Setup
5.8S-701	CAAGCAGAAGACGGCATACGAGATAACTCTCGAGTCAGCCAGCCAACTTTYRRCAAYGGATCWCT			Read 1	TATGGTAATTGTAGCCTCCGCTTATTGATATGCTTAART
5.8S-702	CAAGCAGAAGACGGCATACGAGATACTATGTCAGTCAGCCAGCCAACTTTYRRCAAYGGATCWCT			Read 2	AGTCAGCCAGCCAACTTTYRRCAAYGGATCWCT
5.8S-703	CAAGCAGAAGACGGCATACGAGATAGTAGCGTAGTCAGCCAGCCAACTTTYRRCAAYGGATCWCT			Index 1	AGWGATCCRTTGYYRAAAGTTGGCTGGCTGACT
5.8S-704	CAAGCAGAAGACGGCATACGAGATCAGTGAGTAGTCAGCCAGCCAACTTTYRRCAAYGGATCWCT
5.8S-705	CAAGCAGAAGACGGCATACGAGATCGTACTCAAGTCAGCCAGCCAACTTTYRRCAAYGGATCWCT				Expected Size of Amplicon: ~500bp
5.8S-706	CAAGCAGAAGACGGCATACGAGATCTACGCAGAGTCAGCCAGCCAACTTTYRRCAAYGGATCWCT				Amplicons typically range in size from 267-550bp
5.8S-707	CAAGCAGAAGACGGCATACGAGATGGAGACTAAGTCAGCCAGCCAACTTTYRRCAAYGGATCWCT
5.8S-708	CAAGCAGAAGACGGCATACGAGATGTCGCTCGAGTCAGCCAGCCAACTTTYRRCAAYGGATCWCT				5.8S-Fun(F) - ITS4-Fun(F)
5.8S-709	CAAGCAGAAGACGGCATACGAGATGTAGTAGTAGTCAGCCAGCCAACTTTYRRCAAYGGATCWCT
5.8S-710	CAAGCAGAAGACGGCATACGAGATTAGCAGACAGTCAGCCAGCCAACTTTYRRCAAYGGATCWCT
5.8S-711	CAAGCAGAAGACGGCATACGAGATTCATAGACAGTCAGCCAGCCAACTTTYRRCAAYGGATCWCT
5.8S-712	CAAGCAGAAGACGGCATACGAGATTCGCTATAAGTCAGCCAGCCAACTTTYRRCAAYGGATCWCT
5.8S-713	CAAGCAGAAGACGGCATACGAGATAAGTCGAGAGTCAGCCAGCCAACTTTYRRCAAYGGATCWCT
5.8S-714	CAAGCAGAAGACGGCATACGAGATATACTTCGAGTCAGCCAGCCAACTTTYRRCAAYGGATCWCT
5.8S-715	CAAGCAGAAGACGGCATACGAGATAGCTGCTAAGTCAGCCAGCCAACTTTYRRCAAYGGATCWCT
5.8S-716	CAAGCAGAAGACGGCATACGAGATCATAGAGAAGTCAGCCAGCCAACTTTYRRCAAYGGATCWCT
5.8S-717	CAAGCAGAAGACGGCATACGAGATCGTAGATCAGTCAGCCAGCCAACTTTYRRCAAYGGATCWCT
5.8S-718	CAAGCAGAAGACGGCATACGAGATCTCGTTACAGTCAGCCAGCCAACTTTYRRCAAYGGATCWCT
5.8S-719	CAAGCAGAAGACGGCATACGAGATGCGCACGTAGTCAGCCAGCCAACTTTYRRCAAYGGATCWCT
5.8S-720	CAAGCAGAAGACGGCATACGAGATGGTACTATAGTCAGCCAGCCAACTTTYRRCAAYGGATCWCT
5.8S-721	CAAGCAGAAGACGGCATACGAGATGTATACGCAGTCAGCCAGCCAACTTTYRRCAAYGGATCWCT
5.8S-722	CAAGCAGAAGACGGCATACGAGATTACGAGCAAGTCAGCCAGCCAACTTTYRRCAAYGGATCWCT
5.8S-723	CAAGCAGAAGACGGCATACGAGATTCAGCGTTAGTCAGCCAGCCAACTTTYRRCAAYGGATCWCT
5.8S-724	CAAGCAGAAGACGGCATACGAGATTCGCTACGAGTCAGCCAGCCAACTTTYRRCAAYGGATCWCT
ITS4-501	AATGATACGGCGACCACCGAGATCTACACATCGTACGTATGGTAATTGTAGCCTCCGCTTATTGATATGCTTAART
ITS4-502	AATGATACGGCGACCACCGAGATCTACACGCTCTAGTTATGGTAATTGTAGCCTCCGCTTATTGATATGCTTAART
ITS4-503	AATGATACGGCGACCACCGAGATCTACACCGTCGCTATATGGTAATTGTAGCCTCCGCTTATTGATATGCTTAART
ITS4-504	AATGATACGGCGACCACCGAGATCTACACGTCAGATATATGGTAATTGTAGCCTCCGCTTATTGATATGCTTAART
ITS4-505	AATGATACGGCGACCACCGAGATCTACACAGAGTCACTATGGTAATTGTAGCCTCCGCTTATTGATATGCTTAART
ITS4-506	AATGATACGGCGACCACCGAGATCTACACTGCGTGCGTATGGTAATTGTAGCCTCCGCTTATTGATATGCTTAART
ITS4-507	AATGATACGGCGACCACCGAGATCTACACTCGACTGGTATGGTAATTGTAGCCTCCGCTTATTGATATGCTTAART
ITS4-508	AATGATACGGCGACCACCGAGATCTACACGGATATCTTATGGTAATTGTAGCCTCCGCTTATTGATATGCTTAART
ITS4-509	AATGATACGGCGACCACCGAGATCTACACGATACTGATATGGTAATTGTAGCCTCCGCTTATTGATATGCTTAART
ITS4-510	AATGATACGGCGACCACCGAGATCTACACACTATCTCTATGGTAATTGTAGCCTCCGCTTATTGATATGCTTAART
ITS4-511	AATGATACGGCGACCACCGAGATCTACACTCGTCGAGTATGGTAATTGTAGCCTCCGCTTATTGATATGCTTAART
ITS4-512	AATGATACGGCGACCACCGAGATCTACACCTAGAGCTTATGGTAATTGTAGCCTCCGCTTATTGATATGCTTAART
