# Supplementary material for: Oral swabs as a proxy for direct ruminal microbiome sampling in Holstein dairy cows is correlated with sample color
Source: Front Microbiol. 2024 Sep 17;15:1466375. doi: 10.3389/fmicb.2024.1466375 (PMC11443345; doi:10.3389/fmicb.2024.1466375)
Supplement: SUPPLEMENTARY Table S2 — Complete pairwise alpha diversity comparisons. [file Table_2.XLSX]

## Sheet: Bacterial
Shannon
Percentiles
	1	2	3	4	5	6	7	8	9	10	11
2	0.74512	-	-	-	-	-	-	-	-	-	-
3	0.60262	0.97364	-	-	-	-	-	-	-	-	-
4	0.67069	0.45463	0.35048	-	-	-	-	-	-	-	-
5	0.74875	0.94043	0.67202	0.45463	-	-	-	-	-	-	-
6	0.06946	0.02314	0.02374	0.23942	0.03156	-	-	-	-	-	-
7	0.71313	0.50967	0.56913	0.99553	0.61904	0.2434	-	-	-	-	-
8	0.50967	0.31948	0.21866	0.90014	0.54659	0.28054	0.71824	-	-	-	-
9	0.01177	0.00167	0.00167	0.04566	0.00335	0.48886	0.04472	0.04	-	-	-
10	0.00101	7.9e-05	7.9e-05	0.0047	1.4e-05	0.18907	0.01443	0.0031	0.51701	-	-
11	0.00097	0.00019	0.0003	0.00327	8.5e-05	0.0796	0.01431	0.00254	0.26036	0.46099	-
12	1.7e-06	2.1e-07	9.9e-06	9.9e-06	4.8e-07	0.0003	6.3e-05	7.6e-06	0.00136	0.00097	0.01508
Extremes
	Low	Mid	High	Liquid	Solid
Mid	0.84284	-	-	-	-
High	0.36817	0.22781	-	-	-
Liquid	0.22769	0.22769	0.84284	-	-
Solid	0.00037	0.01091	0.0171	0.01657	-
Other	0.36694	0.84284	0.00668	0.00249	1.4e-05
Chao
Percentiles
	1	2	3	4	5	6	7	8	9	10	11
2	0.93665	-	-	-	-	-	-	-	-	-	-
3	0.4739	0.61169	-	-	-	-	-	-	-	-	-
4	0.65631	0.74324	0.27057	-	-	-	-	-	-	-	-
5	0.44179	0.58256	0.92108	0.26751	-	-	-	-	-	-	-
6	0.10144	0.19528	0.02466	0.35766	0.01562	-	-	-	-	-	-
7	0.72524	0.72448	0.28692	0.98659	0.25601	0.37565	-	-	-	-	-
8	0.53939	0.47526	0.11136	0.83457	0.10659	0.37565	0.72524	-	-	-	-
9	0.06517	0.10144	0.0084	0.18376	0.00379	0.82155	0.19767	0.35766	-	-	-
10	0.00037	0.00151	4.6e-05	0.00656	2.9e-05	0.06517	0.00796	0.00596	0.09803	-	-
11	0.00184	0.02118	0.00093	0.04636	0.00013	0.11136	0.04636	0.01524	0.10659	0.94784	-
12	1.4e-07	4.6e-05	3.1e-06	6.4e-05	1.4e-07	0.0001	0.00037	2e-05	4.6e-05	0.0291	0.00294
Extremes
	Low	Mid	High	Liquid	Solid
Mid	0.88739	-	-	-	-
High	0.1446	0.14407	-	-	-
Liquid	0.14646	0.22957	0.65772	-	-
Solid	0.00017	0.00909	0.12788	0.00899	-
Other	0.27425	0.65772	0.00266	0.00344	1.7e-05
Inverse Simpson
Percentiles
	1	2	3	4	5	6	7	8	9	10	11
2	0.70795	-	-	-	-	-	-	-	-	-	-
3	0.8019	0.97203	-	-	-	-	-	-	-	-	-
4	0.88413	0.54461	0.61255	-	-	-	-	-	-	-	-
5	0.61255	0.88302	0.97203	0.50681	-	-	-	-	-	-	-
6	0.13276	0.03823	0.09743	0.24422	0.03879	-	-	-	-	-	-
7	0.88302	0.56289	0.61255	0.94017	0.49076	0.2696	-	-	-	-	-
8	0.97019	0.63287	0.79562	0.88302	0.63287	0.14012	0.88302	-	-	-	-
9	0.01014	0.0014	0.00374	0.02067	0.00089	0.26121	0.03548	0.00635	-	-	-
10	0.02067	0.00307	0.00669	0.03823	0.002	0.50681	0.08141	0.02067	0.8019	-	-
11	0.00133	0.00017	0.00082	0.0029	0.0001	0.0333	0.00903	0.00082	0.188	0.11441	-
12	0.00017	2.3e-05	0.00016	0.00017	2.3e-05	0.0029	0.00089	0.0001	0.02699	0.01014	0.45208
Extremes
	Low	Mid	High	Liquid	Solid
Mid	0.72661	-	-	-	-
High	0.77227	0.4004	-	-	-
Liquid	0.16268	0.06417	0.27853	-	-
Solid	0.03767	0.02257	0.05635	0.4004	-
Other	0.22878	0.77227	0.16268	0.00177	0.00024

## Sheet: Fungal
Shannon
Percentiles
	1	2	3	4	5	6	7	8	9	10	11
2	0.991	-	-	-	-	-	-	-	-	-	-
3	0.174	0.221	-	-	-	-	-	-	-	-	-
4	0.991	0.991	0.142	-	-	-	-	-	-	-	-
5	0.991	0.991	0.097	0.991	-	-	-	-	-	-	-
6	0.991	0.991	0.164	0.991	0.991	-	-	-	-	-	-
7	0.991	0.991	0.105	0.991	0.991	0.991	-	-	-	-	-
8	0.991	0.991	0.221	0.991	0.991	0.991	0.991	-	-	-	-
9	0.991	0.991	0.142	0.991	0.991	0.991	0.991	0.991	-	-	-
10	0.094	0.179	0.012	0.105	0.105	0.221	0.094	0.105	0.224	-	-
11	0.991	0.991	0.404	0.991	0.991	0.991	0.991	0.991	0.991	0.528	-
12	0.031	0.117	0.016	0.076	0.048	0.097	0.016	0.078	0.105	0.952	0.245
Extremes
	Low	Mid	High	Liquid	Solid
Mid	0.976	-	-	-	-
High	0.439	0.519	-	-	-
Liquid	0.807	0.823	0.377	-	-
Solid	0.377	0.377	0.823	0.377	-
Other	0.587	0.807	0.07	0.823	0.041
Chao
Percentiles
	1	2	3	4	5	6	7	8	9	10	11
2	0.9116	-	-	-	-	-	-	-	-	-	-
3	0.10335	0.14467	-	-	-	-	-	-	-	-	-
4	0.75063	0.90288	0.18507	-	-	-	-	-	-	-	-
5	0.9116	0.9116	0.03188	0.45555	-	-	-	-	-	-	-
6	0.90288	0.90288	0.34312	0.9116	0.57911	-	-	-	-	-	-
7	0.9116	0.92036	0.1198	0.90288	0.9116	0.9116	-	-	-	-	-
8	0.91296	0.96723	0.14462	0.90288	0.9116	0.9116	0.99569	-	-	-	-
9	0.90288	0.9116	0.1536	0.9116	0.90288	0.9116	0.9116	0.91965	-	-	-
10	0.14069	0.10335	0.00037	0.03439	0.10335	0.07086	0.09819	0.13977	0.09819	-	-
11	0.34532	0.25452	0.01515	0.12907	0.19049	0.14462	0.20994	0.33495	0.18507	0.91296	-
12	9e-06	8.8e-06	8.8e-06	9e-06	8.8e-06	1.7e-05	8.8e-06	1.7e-05	1.7e-05	1.7e-05	0.00601
Extremes
	Low	Mid	High	Liquid	Solid
Mid	0.26739	-	-	-	-
High	0.49875	0.10992	-	-	-
Liquid	0.74015	0.07413	0.96837	-	-
Solid	0.00033	0.00033	0.00064	0.00328	-
Other	0.26739	0.76832	0.09224	0.10992	3.6e-07
Inverse Simpson
Percentiles
	1	2	3	4	5	6	7	8	9	10	11
2	1	-	-	-	-	-	-	-	-	-	-
3	0.69	0.69	-	-	-	-	-	-	-	-	-
4	1	1	0.49	-	-	-	-	-	-	-	-
5	1	1	0.49	1	-	-	-	-	-	-	-
6	1	1	0.49	1	1	-	-	-	-	-	-
7	1	1	0.49	1	1	1	-	-	-	-	-
8	1	1	0.77	1	1	1	1	-	-	-	-
9	1	1	0.49	1	1	1	1	1	-	-	-
10	0.49	1	0.49	0.69	0.92	1	0.93	0.77	1	-	-
11	1	1	0.98	1	1	1	1	1	1	1	-
12	0.92	1	0.49	1	0.98	1	1	0.95	1	1	1
Extremes
	Low	Mid	High	Liquid	Solid
Mid	0.95	-	-	-	-
High	0.8	0.89	-	-	-
Liquid	0.8	0.8	0.79	-	-
Solid	0.89	0.95	0.79	0.8	-
Other	0.8	0.8	0.79	0.95	0.8
