# Supplementary material for: Oral swabs as a proxy for direct ruminal microbiome sampling in Holstein dairy cows is correlated with sample color
Source: Front Microbiol. 2024 Sep 17;15:1466375. doi: 10.3389/fmicb.2024.1466375 (PMC11443345; doi:10.3389/fmicb.2024.1466375)
Supplement: SUPPLEMENTARY Table S3 — All ASVs with >1% SIMPER results with Kruskal-Wallis results. [file Table_3.XLSX]

## Sheet: Bacterial Percentiles
	Comparison	SIMPER	OTU	krusk_p.val	fdr_krusk_p.val	Taxonomy	Left mean abund	Left stdev	Right mean abund	Right stdev
1	11_12	0.0397521	ASV1	0.000215484	0.000728051	NA	0.00128806	0.00169485	0.0490005	0.0601138		11 - Rumen Liquid
2	11_12	0.0328999	ASV3	0.624463	0.757099	NA	0.0660512	0.052892	0.0437743	0.0145063		12 - Rumen Solid
3	11_12	0.0171957	ASV31	0.000517858	0.00166403	NA	0.000345229	0.000419819	0.0210311	0.0202222
4	11_12	0.0164586	ASV48	0.00192876	0.00577372	NA	0.0242157	0.0209098	0.00489076	0.00307336
5	11_12	0.0140614	ASV7	0.00211361	0.00630652	NA	0.0332892	0.0167301	0.0178188	0.00665193
6	11_12	0.0126909	ASV91	0.000364151	0.00119948	NA	0.0190304	0.0169446	0.00392977	0.00205721
7	11_12	0.0120604	ASV69	0.000192959	0.000656776	NA	0.0168057	0.0167454	0.00229289	0.00156208
8	11_12	0.0108884	ASV102	7.95481973166712e-05	0.000287814	NA	0.0151024	0.0114022	0.00200224	0.00197213
9	11_12	0.01046	ASV57	0.000139551	0.000485784	NA	0.0154018	0.00777054	0.00286952	0.00194938
10	11_12	0.0100588	ASV93	5.02189486849568e-05	0.000186847	NA	0.014574	0.0111334	0.0024241	0.00112421
11	11_ 6	0.0337825	ASV2	7.31820830783646e-08	1.34170166581154e-06	NA	0	0	0.0549033	0.0608779
12	11_ 6	0.0322109	ASV3	0.000248559	0.000830639	NA	0.0660512	0.052892	0.01881	0.0192735
13	11_ 6	0.0215038	ASV1	0.000660204	0.00209216	NA	0.00128806	0.00169485	0.0356776	0.0662035
14	11_ 6	0.0165656	ASV7	1.96577083438249e-06	8.48142439811037e-06	NA	0.0332892	0.0167301	0.00824794	0.0119863
15	11_ 6	0.015909	ASV12	7.26298399655249e-08	1.34170166581154e-06	NA	0	0	0.0258717	0.0406497
16	11_ 6	0.0136274	ASV48	3.02065559532377e-07	2.09969672422572e-06	NA	0.0242157	0.0209098	0.00205426	0.00256506
17	11_ 6	0.0133184	ASV5	7.29808470300749e-08	1.34170166581154e-06	NA	0	0	0.0216439	0.0293589
18	11_ 6	0.0133163	ASV8	1.49536378181839e-07	1.62315864041795e-06	NA	0	0	0.0216521	0.0336423
19	11_ 6	0.0126027	ASV15	7.26798939026389e-08	1.34170166581154e-06	NA	0	0	0.0204808	0.0270596
20	11_ 6	0.0117507	ASV14	5.89127272959623e-07	3.097455311678e-06	NA	0	0	0.0190977	0.041392
21	11_ 6	0.011637	ASV91	3.14544151075394e-12	7.22665187095717e-10	NA	0.0190304	0.0169446	0	0
22	11_ 6	0.0101936	ASV9	4.02399354425764e-07	2.41702618769462e-06	NA	1.12100082954061e-05	4.04182597074635e-05	0.0165757	0.0281302
23	11_ 2	0.0367428	ASV2	7.31820830783646e-08	1.34170166581154e-06	NA	0	0	0.064878	0.0565654
24	11_ 2	0.0322729	ASV3	2.86335525044663e-06	1.20390732691473e-05	NA	0.0660512	0.052892	0.0099943	0.0113402
25	11_ 2	0.0221912	ASV4	7.31820830783646e-08	1.34170166581154e-06	NA	0	0	0.0391437	0.0510171
26	11_ 2	0.0219583	ASV1	0.000237187	0.000798442	NA	0.00128806	0.00169485	0.0395429	0.0733604
27	11_ 2	0.0190167	ASV8	1.50030029021294e-07	1.62315864041795e-06	NA	0	0	0.0336314	0.0678836
28	11_ 2	0.016459	ASV7	1.98602970484943e-07	1.76477579580165e-06	NA	0.0332892	0.0167301	0.00414816	0.00549317
29	11_ 2	0.0152298	ASV5	7.29808470300749e-08	1.34170166581154e-06	NA	0	0	0.0268728	0.0300417
30	11_ 2	0.0149468	ASV12	1.50030029021294e-07	1.62315864041795e-06	NA	0	0	0.0263614	0.04576
31	11_ 2	0.0138424	ASV9	7.67300434145051e-08	1.34170166581154e-06	NA	1.12100082954061e-05	4.04182597074635e-05	0.0244354	0.0460961
32	11_ 2	0.0131467	ASV48	1.03768006917582e-07	1.44489088420087e-06	NA	0.0242157	0.0209098	0.000864032	0.00122332
33	11_ 2	0.0120845	ASV15	1.5012892756858e-07	1.62315864041795e-06	NA	0	0	0.0213223	0.0276927
34	11_ 2	0.0107169	ASV91	3.14544151075394e-12	7.22665187095717e-10	NA	0.0190304	0.0169446	0	0
35	11_ 2	0.0106961	ASV25	1.49536378181839e-07	1.62315864041795e-06	NA	0	0	0.0188935	0.0358979
36	11_ 2	0.0101903	ASV29	1.49832400385259e-07	1.62315864041795e-06	NA	0	0	0.0179805	0.0271466
37	11_ 1	0.0364241	ASV2	9.7642280112983e-08	1.3805116219051e-06	NA	0	0	0.0635008	0.0710046
38	11_ 1	0.0324899	ASV3	4.58115410447163e-06	1.89643271261686e-05	NA	0.0660512	0.052892	0.0104819	0.0117486
39	11_ 1	0.0178984	ASV7	9.08968588067145e-07	4.21889965875609e-06	NA	0.0332892	0.0167301	0.00827577	0.0240339
40	11_ 1	0.0162971	ASV8	9.75629361965404e-08	1.3805116219051e-06	NA	0	0	0.0284277	0.0521885
41	11_ 1	0.0162556	ASV1	6.2495371375421e-05	0.000231586	NA	0.00128806	0.00169485	0.0292026	0.0555735
42	11_ 1	0.0152407	ASV22	8.74261751153976e-07	4.0992170883189e-06	NA	0	0	0.0265347	0.0543654
43	11_ 1	0.0140455	ASV15	9.75629361965404e-08	1.3805116219051e-06	NA	0	0	0.0244814	0.0291327
44	11_ 1	0.0135227	ASV5	9.7642280112983e-08	1.3805116219051e-06	NA	0	0	0.0235864	0.0347058
45	11_ 1	0.0134715	ASV12	2.07903546767438e-07	1.80248452338939e-06	NA	0	0	0.0234736	0.0382238
46	11_ 1	0.0131225	ASV48	2.99040252689203e-07	2.09784726886548e-06	NA	0.0242157	0.0209098	0.00130749	0.00220904
47	11_ 1	0.01275	ASV6	3.23151196300702e-07	2.19982184740997e-06	NA	3.34421114523648e-05	8.67128475266389e-05	0.0222265	0.0327348
48	11_ 1	0.01155	ASV25	2.0645528999557e-07	1.80248452338939e-06	NA	0	0	0.0201292	0.0353222
49	11_ 1	0.0115392	ASV4	9.74836481099693e-08	1.3805116219051e-06	NA	0	0	0.0201619	0.0218169
50	11_ 1	0.0108583	ASV91	1.5390095920647e-11	1.76793726888432e-09	NA	0.0190304	0.0169446	0	0
51	11_ 1	0.0107061	ASV11	4.30896740343174e-07	2.53842374599601e-06	NA	0	0	0.0186354	0.0317197
52	11_ 3	0.0466767	ASV2	1.2057811168029e-07	1.56778329090929e-06	NA	0	0	0.0842977	0.0683487
53	11_ 3	0.0323395	ASV3	6.72366069157524e-06	2.7462418558034e-05	NA	0.0660512	0.052892	0.0104433	0.0172915
54	11_ 3	0.0219403	ASV8	2.64642126197626e-07	1.96133962883563e-06	NA	0	0	0.0396274	0.0619254
55	11_ 3	0.0202841	ASV12	2.64181902838251e-07	1.96133962883563e-06	NA	0	0	0.0366203	0.0561544
56	11_ 3	0.0175451	ASV6	5.44764994925535e-07	2.99783850500938e-06	NA	3.34421114523648e-05	8.67128475266389e-05	0.0316955	0.0481573
57	11_ 3	0.0163552	ASV7	2.76528934407511e-07	2.03304072576402e-06	NA	0.0332892	0.0167301	0.00373463	0.00580838
58	11_ 3	0.0159533	ASV11	5.64334445293161e-07	3.03288511827143e-06	NA	0	0	0.0287954	0.0416584
59	11_ 3	0.013234	ASV5	1.2057811168029e-07	1.56778329090929e-06	NA	0	0	0.0239075	0.0234031
60	11_ 3	0.0130429	ASV4	5.62931958306724e-07	3.03288511827143e-06	NA	0	0	0.0235572	0.0282857
61	11_ 3	0.0127766	ASV48	4.70055624623277e-07	2.71686238382888e-06	NA	0.0242157	0.0209098	0.00114906	0.0023783
62	11_ 3	0.0117098	ASV26	2.36818959168545e-06	1.01699356764436e-05	NA	0	0	0.0211461	0.0287619
63	11_ 3	0.0114546	ASV9	3.03873410578913e-07	2.09969672422572e-06	NA	1.12100082954061e-05	4.04182597074635e-05	0.0206807	0.0704065
64	11_ 3	0.0112959	ASV15	2.6395204834271e-07	1.96133962883563e-06	NA	0	0	0.0204088	0.0196497
65	11_ 3	0.0104899	ASV91	4.4641998650376e-11	4.10259967596956e-09	NA	0.0190304	0.0169446	0	0
66	11_ 8	0.0326006	ASV3	7.04986504973123e-05	0.000258355	NA	0.0660512	0.052892	0.0148972	0.0181423
67	11_ 8	0.0324666	ASV1	0.00461125	0.0132844	NA	0.00128806	0.00169485	0.0552238	0.0783456
68	11_ 8	0.0323442	ASV2	8.83940463042818e-08	1.3805116219051e-06	NA	0	0	0.0544408	0.0656795
69	11_ 8	0.0162976	ASV7	1.11438876387299e-06	5.06991719801622e-06	NA	0.0332892	0.0167301	0.00622714	0.00830356
70	11_ 8	0.0135327	ASV48	1.40659029897327e-07	1.62315864041795e-06	NA	0.0242157	0.0209098	0.00129577	0.00145331
71	11_ 8	0.0130531	ASV8	1.85545325292788e-07	1.75789849426878e-06	NA	0	0	0.0220197	0.0455096
72	11_ 8	0.0112475	ASV91	9.05458026993938e-12	1.18873703829633e-09	NA	0.0190304	0.0169446	0	0
73	11_ 8	0.0104122	ASV26	7.59263690585502e-07	3.70224556406173e-06	NA	0	0	0.0175298	0.0371573
74	11_ 8	0.010175	ASV12	1.49230433253687e-06	6.53060800762562e-06	NA	0	0	0.0171265	0.0261789
75	11_ 7	0.03983	ASV2	1.08249592546681e-07	1.46296140515294e-06	NA	0	0	0.0677835	0.0657166
76	11_ 7	0.0317786	ASV3	0.000122038	0.000429703	NA	0.0660512	0.052892	0.0167232	0.0205521
77	11_ 7	0.0194646	ASV8	2.33940254162246e-07	1.85741500818257e-06	NA	0	0	0.0331275	0.0659127
78	11_ 7	0.0190994	ASV1	0.00035759	0.0011821	NA	0.00128806	0.00169485	0.033256	0.059615
79	11_ 7	0.0176911	ASV12	2.33172609765721e-07	1.85741500818257e-06	NA	0	0	0.0301105	0.0367566
80	11_ 7	0.0161833	ASV7	6.46612912296206e-07	3.2650399252759e-06	NA	0.0332892	0.0167301	0.00590359	0.00775395
81	11_ 7	0.0134546	ASV48	1.29295877107554e-07	1.62315864041795e-06	NA	0.0242157	0.0209098	0.00116231	0.00151115
82	11_ 7	0.0119742	ASV5	1.08063296430689e-07	1.46296140515294e-06	NA	0	0	0.0203787	0.0225959
83	11_ 7	0.0116828	ASV15	2.33940254162246e-07	1.85741500818257e-06	NA	0	0	0.0198809	0.0249416
84	11_ 7	0.0111164	ASV91	2.61930030612502e-11	2.67459664592099e-09	NA	0.0190304	0.0169446	0	0
85	11_ 7	0.0102	ASV21	7.84238511292548e-05	0.000284868	NA	4.4495295513749e-05	9.13002726273456e-05	0.0173641	0.0698117
86	11_10	0.0535719	ASV1	3.58929862650748e-05	0.000135187	NA	0.00128806	0.00169485	0.0765471	0.0860769
87	11_10	0.0337189	ASV3	0.240847	0.392444	NA	0.0660512	0.052892	0.0452022	0.0342875
88	11_10	0.0152074	ASV48	8.41771633316136e-07	4.02910484904963e-06	NA	0.0242157	0.0209098	0.00273803	0.00216486
89	11_10	0.0145643	ASV7	0.00182519	0.00549951	NA	0.0332892	0.0167301	0.0188594	0.0170033
90	11_10	0.013417	ASV91	1.85694809070697e-12	7.22665187095717e-10	NA	0.0190304	0.0169446	0	0
91	11_10	0.0103562	ASV69	2.81432259877142e-06	1.19187210519398e-05	NA	0.0168057	0.0167454	0.00228241	0.00187272
92	11_ 9	0.0328483	ASV3	0.000870586	0.00270293	NA	0.0660512	0.052892	0.0210955	0.0209239
93	11_ 9	0.0246724	ASV1	0.000161867	0.000555059	NA	0.00128806	0.00169485	0.0395846	0.0614769
94	11_ 9	0.0241594	ASV2	8.79874319038561e-08	1.3805116219051e-06	NA	0	0	0.0380582	0.0520693
95	11_ 9	0.0164161	ASV7	4.54720614643102e-05	0.000169873	NA	0.0332892	0.0167301	0.0129511	0.0199276
96	11_ 9	0.0136726	ASV48	8.49592010388072e-06	3.43953769844334e-05	NA	0.0242157	0.0209098	0.00322372	0.00435486
97	11_ 9	0.0126901	ASV5	3.80634691166425e-07	2.31657802107248e-06	NA	0	0	0.0199985	0.0274449
98	11_ 9	0.0120544	ASV91	9.05458026993938e-12	1.18873703829633e-09	NA	0.0190304	0.0169446	0	0
99	11_ 5	0.0422053	ASV2	8.02977057885037e-08	1.34170166581154e-06	NA	0	0	0.0741795	0.0734708
100	11_ 5	0.0323871	ASV3	1.86191663811666e-05	7.31239910439833e-05	NA	0.0660512	0.052892	0.0126046	0.0181168
101	11_ 5	0.0260277	ASV1	0.000285016	0.000945594	NA	0.00128806	0.00169485	0.0465153	0.0854885
102	11_ 5	0.0229723	ASV8	1.66602115389822e-07	1.7577213266745e-06	NA	0	0	0.0403699	0.0630906
103	11_ 5	0.0166619	ASV7	7.6233704640229e-07	3.70224556406173e-06	NA	0.0332892	0.0167301	0.00549387	0.0106998
104	11_ 5	0.0166096	ASV5	8.02393668037237e-08	1.34170166581154e-06	NA	0	0	0.0292138	0.0398693
105	11_ 5	0.0153707	ASV26	6.67854036250571e-07	3.34627975351235e-06	NA	0	0	0.0270122	0.0442089
106	11_ 5	0.0152835	ASV12	7.99482230911361e-08	1.34170166581154e-06	NA	0	0	0.0268532	0.0508648
107	11_ 5	0.0147659	ASV4	8.02977057885037e-08	1.34170166581154e-06	NA	0	0	0.0259496	0.0318434
108	11_ 5	0.0133482	ASV15	8.01810645921952e-08	1.34170166581154e-06	NA	0	0	0.0234728	0.031593
109	11_ 5	0.0129858	ASV48	2.85239583943136e-07	2.07476283093297e-06	NA	0.0242157	0.0209098	0.0013453	0.00223999
110	11_ 5	0.0107605	ASV91	5.33368027677865e-12	9.80330434871916e-10	NA	0.0190304	0.0169446	0	0
111	11_ 4	0.0573469	ASV2	1.50030029021294e-07	1.62315864041795e-06	NA	0	0	0.0961217	0.0891519
112	11_ 4	0.0324648	ASV3	9.13830163813356e-05	0.000326774	NA	0.0660512	0.052892	0.016531	0.019761
113	11_ 4	0.0245043	ASV1	6.93228164282806e-05	0.000255854	NA	0.00128806	0.00169485	0.0419448	0.0659828
114	11_ 4	0.0193988	ASV4	1.4993118663565e-07	1.62315864041795e-06	NA	0	0	0.0325646	0.0395859
115	11_ 4	0.0158074	ASV7	7.37662238672375e-07	3.62519570770007e-06	NA	0.0332892	0.0167301	0.0071204	0.00826462
116	11_ 4	0.0157925	ASV5	1.49634996184721e-07	1.62315864041795e-06	NA	0	0	0.0264887	0.0375164
117	11_ 4	0.0153163	ASV14	5.87349908000623e-07	3.097455311678e-06	NA	0	0	0.0256371	0.055698
118	11_ 4	0.0141472	ASV8	1.4973367024374e-07	1.62315864041795e-06	NA	0	0	0.0236854	0.0420596
119	11_ 4	0.013384	ASV12	1.49832400385259e-07	1.62315864041795e-06	NA	0	0	0.0224051	0.0367582
120	11_ 4	0.0133363	ASV48	6.17075339458362e-07	3.13310628155931e-06	NA	0.0242157	0.0209098	0.00192482	0.00272608
121	11_ 4	0.0112961	ASV91	3.14544151075394e-12	7.22665187095717e-10	NA	0.0190304	0.0169446	0	0
122	12_ 6	0.0392456	ASV1	0.183831	0.321571	NA	0.0490005	0.0601138	0.0356776	0.0662035
123	12_ 6	0.0361735	ASV2	1.83613979717902e-07	1.7577213266745e-06	NA	0	0	0.0549033	0.0608779
124	12_ 6	0.0195406	ASV3	0.000488313	0.00158014	NA	0.0437743	0.0145063	0.01881	0.0192735
125	12_ 6	0.0170349	ASV12	1.82234995321347e-07	1.7577213266745e-06	NA	0	0	0.0258717	0.0406497
126	12_ 6	0.0142611	ASV5	1.83111496074297e-07	1.7577213266745e-06	NA	0	0	0.0216439	0.0293589
127	12_ 6	0.0142588	ASV8	3.61373623022094e-07	2.24800780544493e-06	NA	0	0	0.0216521	0.0336423
128	12_ 6	0.0134947	ASV15	1.8235998833677e-07	1.7577213266745e-06	NA	0	0	0.0204808	0.0270596
129	12_ 6	0.0129123	ASV31	0.00357194	0.0104617	NA	0.0210311	0.0202222	0.00476215	0.00809014
130	12_ 6	0.0125824	ASV14	1.32502036394983e-06	5.91113453626163e-06	NA	0	0	0.0190977	0.041392
131	12_ 6	0.0109216	ASV9	6.98487645848914e-07	3.45112982008146e-06	NA	0	0	0.0165757	0.0281302
132	12_ 6	0.0101536	ASV4	3.60190508625938e-07	2.24800780544493e-06	NA	0	0	0.0154152	0.0214217
133	12_ 2	0.0385065	ASV2	1.83613979717902e-07	1.7577213266745e-06	NA	0	0	0.064878	0.0565654
134	12_ 2	0.0365233	ASV1	0.280547	0.441477	NA	0.0490005	0.0601138	0.0395429	0.0733604
135	12_ 2	0.0232565	ASV4	1.83613979717902e-07	1.7577213266745e-06	NA	0	0	0.0391437	0.0510171
136	12_ 2	0.0204461	ASV3	2.56198534864946e-06	1.0950997839111e-05	NA	0.0437743	0.0145063	0.0099943	0.0113402
137	12_ 2	0.0199295	ASV8	3.62560051987165e-07	2.24800780544493e-06	NA	0	0	0.0336314	0.0678836
138	12_ 2	0.0159609	ASV5	1.83111496074297e-07	1.7577213266745e-06	NA	0	0	0.0268728	0.0300417
139	12_ 2	0.0156643	ASV12	3.62560051987165e-07	2.24800780544493e-06	NA	0	0	0.0263614	0.04576
140	12_ 2	0.0145135	ASV9	1.82485055085023e-07	1.7577213266745e-06	NA	0	0	0.0244354	0.0460961
141	12_ 2	0.0126646	ASV15	3.62797736192867e-07	2.24800780544493e-06	NA	0	0	0.0213223	0.0276927
142	12_ 2	0.0117407	ASV31	0.000737877	0.00230649	NA	0.0210311	0.0202222	0.00271619	0.00475487
143	12_ 2	0.0112095	ASV25	3.61373623022094e-07	2.24800780544493e-06	NA	0	0	0.0188935	0.0358979
144	12_ 2	0.0106794	ASV29	3.62085082169775e-07	2.24800780544493e-06	NA	0	0	0.0179805	0.0271466
145	12_ 2	0.0103741	ASV6	1.82986060123731e-07	1.7577213266745e-06	NA	0	0	0.0174623	0.0288902
146	12_ 1	0.0380701	ASV2	2.38492895501135e-07	1.85741500818257e-06	NA	0	0	0.0635008	0.0710046
147	12_ 1	0.0327083	ASV1	0.183591	0.321571	NA	0.0490005	0.0601138	0.0292026	0.0555735
148	12_ 1	0.0204116	ASV3	2.79223339749137e-06	1.18799189458082e-05	NA	0.0437743	0.0145063	0.0104819	0.0117486
149	12_ 1	0.0170335	ASV8	2.38299261045394e-07	1.85741500818257e-06	NA	0	0	0.0284277	0.0521885
150	12_ 1	0.0159295	ASV22	1.90830501919693e-06	8.27232222944329e-06	NA	0	0	0.0265347	0.0543654
151	12_ 1	0.0146802	ASV15	2.38299261045394e-07	1.85741500818257e-06	NA	0	0	0.0244814	0.0291327
152	12_ 1	0.0141337	ASV5	2.38492895501135e-07	1.85741500818257e-06	NA	0	0	0.0235864	0.0347058
153	12_ 1	0.0140803	ASV12	4.88565560807498e-07	2.75668623557117e-06	NA	0	0	0.0234736	0.0382238
154	12_ 1	0.0133446	ASV6	4.8894434863776e-07	2.75668623557117e-06	NA	0	0	0.0222265	0.0327348
155	12_ 1	0.0120794	ASV31	0.000491549	0.00158503	NA	0.0210311	0.0202222	0.00261282	0.00640105
156	12_ 1	0.012072	ASV25	4.85167681648151e-07	2.75668623557117e-06	NA	0	0	0.0201292	0.0353222
157	12_ 1	0.0120606	ASV4	2.38105761422478e-07	1.85741500818257e-06	NA	0	0	0.0201619	0.0218169
158	12_ 1	0.0111899	ASV11	9.75364536562005e-07	4.50432165377127e-06	NA	0	0	0.0186354	0.0317197
159	12_ 1	0.0102304	ASV7	8.8377520720116e-06	3.56223427814854e-05	NA	0.0178188	0.00665193	0.00827577	0.0240339
160	12_ 3	0.0480814	ASV2	2.88976759912318e-07	2.07476283093297e-06	NA	0	0	0.0842977	0.0683487
161	12_ 3	0.028983	ASV1	0.0163862	0.0430597	NA	0.0490005	0.0601138	0.0158249	0.0404172
162	12_ 3	0.0226006	ASV8	6.09738584500375e-07	3.11305421753247e-06	NA	0	0	0.0396274	0.0619254
163	12_ 3	0.0208946	ASV12	6.08677040126773e-07	3.11305421753247e-06	NA	0	0	0.0366203	0.0561544
164	12_ 3	0.0207327	ASV3	1.27370985788023e-05	5.02377407464347e-05	NA	0.0437743	0.0145063	0.0104433	0.0172915
165	12_ 3	0.0180902	ASV6	6.08677040126773e-07	3.11305421753247e-06	NA	0	0	0.0316955	0.0481573
166	12_ 3	0.0164334	ASV11	1.25152108299442e-06	5.63797978074445e-06	NA	0	0	0.0287954	0.0416584
167	12_ 3	0.0136322	ASV5	2.88976759912318e-07	2.07476283093297e-06	NA	0	0	0.0239075	0.0234031
168	12_ 3	0.0134355	ASV4	1.24841016637868e-06	5.63797978074445e-06	NA	0	0	0.0235572	0.0282857
169	12_ 3	0.0120622	ASV26	4.88238721642448e-06	2.00459328243823e-05	NA	0	0	0.0211461	0.0287619
170	12_ 3	0.0118053	ASV9	6.06030030966684e-07	3.11305421753247e-06	NA	0	0	0.0206807	0.0704065
171	12_ 3	0.0116358	ASV15	6.08146855700393e-07	3.11305421753247e-06	NA	0	0	0.0204088	0.0196497
172	12_ 3	0.0114439	ASV31	0.00093249	0.0028678	NA	0.0210311	0.0202222	0.00317645	0.00670421
173	12_ 3	0.0100521	ASV14	4.88605979614976e-06	2.00459328243823e-05	NA	0	0	0.0176168	0.0216552
174	12_ 8	0.0433819	ASV1	0.497258	0.653762	NA	0.0490005	0.0601138	0.0552238	0.0783456
175	12_ 8	0.0345673	ASV2	2.1789140443948e-07	1.85409445073965e-06	NA	0	0	0.0544408	0.0656795
176	12_ 8	0.0204808	ASV3	0.000153141	0.000527104	NA	0.0437743	0.0145063	0.0148972	0.0181423
177	12_ 8	0.0139501	ASV8	4.40204115208188e-07	2.56042773339446e-06	NA	0	0	0.0220197	0.0455096
178	12_ 8	0.0125124	ASV31	0.000729365	0.00228767	NA	0.0210311	0.0202222	0.00296023	0.00536258
179	12_ 8	0.0111279	ASV26	1.67434192449033e-06	7.29251293178488e-06	NA	0	0	0.0175298	0.0371573
180	12_ 8	0.0108743	ASV12	3.1776799488774e-06	1.3213972276101e-05	NA	0	0	0.0171265	0.0261789
181	12_ 8	0.0102363	ASV37	0.00910414	0.0252009	NA	0	0	0.0161111	0.0475586
182	12_ 7	0.0420706	ASV2	2.61932825244539e-07	1.96133962883563e-06	NA	0	0	0.0677835	0.0657166
183	12_ 7	0.0352785	ASV1	0.16876	0.304696	NA	0.0490005	0.0601138	0.033256	0.059615
184	12_ 7	0.0205596	ASV8	5.4441062083212e-07	2.99783850500938e-06	NA	0	0	0.0331275	0.0659127
185	12_ 7	0.0197352	ASV3	0.000258894	0.000862042	NA	0.0437743	0.0145063	0.0167232	0.0205521
186	12_ 7	0.0186863	ASV12	5.42624691167095e-07	2.99783850500938e-06	NA	0	0	0.0301105	0.0367566
187	12_ 7	0.0126478	ASV5	2.61481787359781e-07	1.96133962883563e-06	NA	0	0	0.0203787	0.0225959
188	12_ 7	0.0123919	ASV31	0.000591646	0.00188139	NA	0.0210311	0.0202222	0.00238512	0.00514172
189	12_ 7	0.01234	ASV15	5.4441062083212e-07	2.99783850500938e-06	NA	0	0	0.0198809	0.0249416
190	12_ 7	0.0107896	ASV21	2.61653295002004e-05	0.000100191	NA	0	0	0.0173641	0.0698117
191	12_ 7	0.0102258	ASV11	1.10130609437287e-06	5.0353248792471e-06	NA	0	0	0.0164722	0.037333
192	12_10	0.062422	ASV1	0.526766	0.67706	NA	0.0490005	0.0601138	0.0765471	0.0860769
193	12_10	0.0230416	ASV3	0.55621	0.704073	NA	0.0437743	0.0145063	0.0452022	0.0342875
194	12_10	0.0159255	ASV31	0.000831314	0.00258975	NA	0.0210311	0.0202222	0.00301974	0.00644916
195	12_10	0.0103118	ASV8	1.15073668888009e-05	4.59794355252523e-05	NA	0	0	0.0128818	0.0712652
196	12_ 9	0.0403925	ASV1	0.328891	0.491724	NA	0.0490005	0.0601138	0.0395846	0.0614769
197	12_ 9	0.0260402	ASV2	2.1689129609718e-07	1.85409445073965e-06	NA	0	0	0.0380582	0.0520693
198	12_ 9	0.0197289	ASV3	0.00093305	0.0028678	NA	0.0437743	0.0145063	0.0210955	0.0209239
199	12_ 9	0.013678	ASV5	8.70151859262798e-07	4.0992170883189e-06	NA	0	0	0.0199985	0.0274449
200	12_ 9	0.0136166	ASV31	0.00247014	0.00732277	NA	0.0210311	0.0202222	0.00452437	0.00865525
201	12_ 9	0.0105324	ASV6	8.60460924260603e-07	4.09722067044297e-06	NA	0	0	0.0153772	0.0293446
202	12_ 9	0.0105285	ASV4	4.39237993696925e-07	2.56042773339446e-06	NA	0	0	0.015382	0.0191896
203	12_ 9	0.0103299	ASV15	8.70760587171048e-07	4.0992170883189e-06	NA	0	0	0.0150859	0.0231882
204	12_ 5	0.0441912	ASV2	1.99713474171242e-07	1.76477579580165e-06	NA	0	0	0.0741795	0.0734708
205	12_ 5	0.0406861	ASV1	0.213532	0.359406	NA	0.0490005	0.0601138	0.0465153	0.0854885
206	12_ 5	0.0240533	ASV8	3.98960252628589e-07	2.41213468530048e-06	NA	0	0	0.0403699	0.0630906
207	12_ 5	0.020711	ASV3	2.83801071340946e-05	0.000108221	NA	0.0437743	0.0145063	0.0126046	0.0181168
208	12_ 5	0.0173911	ASV5	1.99568887528899e-07	1.76477579580165e-06	NA	0	0	0.0292138	0.0398693
209	12_ 5	0.0160939	ASV26	1.48751870749448e-06	6.53060800762562e-06	NA	0	0	0.0270122	0.0442089
210	12_ 5	0.0160027	ASV12	1.98847302708037e-07	1.76477579580165e-06	NA	0	0	0.0268532	0.0508648
211	12_ 5	0.0154607	ASV4	1.99713474171242e-07	1.76477579580165e-06	NA	0	0	0.0259496	0.0318434
212	12_ 5	0.0139763	ASV15	1.99424390840696e-07	1.76477579580165e-06	NA	0	0	0.0234728	0.031593
213	12_ 5	0.0119325	ASV31	0.000524836	0.00167746	NA	0.0210311	0.0202222	0.00305774	0.00687722
214	12_ 4	0.0609878	ASV2	3.62560051987165e-07	2.24800780544493e-06	NA	0	0	0.0961217	0.0891519
215	12_ 4	0.0381463	ASV1	0.474053	0.634706	NA	0.0490005	0.0601138	0.0419448	0.0659828
216	12_ 4	0.0206303	ASV4	3.62322500666289e-07	2.24800780544493e-06	NA	0	0	0.0325646	0.0395859
217	12_ 4	0.0202508	ASV3	0.000213074	0.000722565	NA	0.0437743	0.0145063	0.016531	0.019761
218	12_ 4	0.0167951	ASV5	3.6161064340809e-07	2.24800780544493e-06	NA	0	0	0.0264887	0.0375164
219	12_ 4	0.0162887	ASV14	1.32105037501701e-06	5.91113453626163e-06	NA	0	0	0.0256371	0.055698
220	12_ 4	0.0150455	ASV8	3.61847796437183e-07	2.24800780544493e-06	NA	0	0	0.0236854	0.0420596
221	12_ 4	0.0142338	ASV12	3.62085082169775e-07	2.24800780544493e-06	NA	0	0	0.0224051	0.0367582
222	12_ 4	0.0123314	ASV31	0.0017902	0.00541183	NA	0.0210311	0.0202222	0.00356991	0.0052037
223	6_ 2	0.0408986	ASV2	0.136011	0.259863	NA	0.0549033	0.0608779	0.064878	0.0565654
224	6_ 2	0.0374053	ASV1	0.662553	0.774664	NA	0.0356776	0.0662035	0.0395429	0.0733604
225	6_ 2	0.026611	ASV8	0.689146	0.79364	NA	0.0216521	0.0336423	0.0336314	0.0678836
226	6_ 2	0.0247227	ASV4	0.00781826	0.0218389	NA	0.0154152	0.0214217	0.0391437	0.0510171
227	6_ 2	0.0241269	ASV12	0.607	0.747765	NA	0.0258717	0.0406497	0.0263614	0.04576
228	6_ 2	0.0199165	ASV9	0.617907	0.753597	NA	0.0165757	0.0281302	0.0244354	0.0460961
229	6_ 2	0.0191165	ASV5	0.148672	0.279979	NA	0.0216439	0.0293589	0.0268728	0.0300417
230	6_ 2	0.0167855	ASV15	0.240345	0.392322	NA	0.0204808	0.0270596	0.0213223	0.0276927
231	6_ 2	0.0148641	ASV14	0.94201	0.961599	NA	0.0190977	0.041392	0.012262	0.020013
232	6_ 2	0.0145885	ASV6	0.716099	0.811461	NA	0.0147783	0.0253593	0.0174623	0.0288902
233	6_ 2	0.0143174	ASV27	0.492718	0.650586	NA	0.0129716	0.0267203	0.0162425	0.0333952
234	6_ 2	0.0137139	ASV25	0.0921557	0.188622	NA	0.00959131	0.0156257	0.0188935	0.0358979
235	6_ 2	0.0116895	ASV29	0.0102595	0.0281446	NA	0.00715255	0.0107922	0.0179805	0.0271466
236	6_ 2	0.0115146	ASV3	0.0714179	0.151577	NA	0.01881	0.0192735	0.0099943	0.0113402
237	6_ 2	0.0113667	ASV13	0.13735	0.26143	NA	0.00795654	0.0276723	0.0126292	0.0247495
238	6_ 2	0.0107567	ASV22	0.573791	0.71646	NA	0.00773404	0.0165304	0.0134486	0.0240346
239	6_ 2	0.0100698	ASV37	0.308517	0.472545	NA	0.00920284	0.0270643	0.00861778	0.0169942
240	6_ 1	0.0435865	ASV2	0.543629	0.691002	NA	0.0549033	0.0608779	0.0635008	0.0710046
241	6_ 1	0.0319097	ASV1	0.790963	0.860231	NA	0.0356776	0.0662035	0.0292026	0.0555735
242	6_ 1	0.0231127	ASV8	0.29667	0.46054	NA	0.0216521	0.0336423	0.0284277	0.0521885
243	6_ 1	0.0223292	ASV12	0.678739	0.787577	NA	0.0258717	0.0406497	0.0234736	0.0382238
244	6_ 1	0.0187	ASV5	0.65071	0.770783	NA	0.0216439	0.0293589	0.0235864	0.0347058
245	6_ 1	0.018462	ASV22	0.0504053	0.113258	NA	0.00773404	0.0165304	0.0265347	0.0543654
246	6_ 1	0.0181443	ASV15	0.257656	0.413138	NA	0.0204808	0.0270596	0.0244814	0.0291327
247	6_ 1	0.0167903	ASV6	0.469401	0.632521	NA	0.0147783	0.0253593	0.0222265	0.0327348
248	6_ 1	0.0161737	ASV14	0.912045	0.946015	NA	0.0190977	0.041392	0.0146708	0.0242229
249	6_ 1	0.0143276	ASV9	0.881468	0.930045	NA	0.0165757	0.0281302	0.0141266	0.0258194
250	6_ 1	0.0140795	ASV25	0.0320191	0.0780518	NA	0.00959131	0.0156257	0.0201292	0.0353222
251	6_ 1	0.0139444	ASV4	0.179636	0.317473	NA	0.0154152	0.0214217	0.0201619	0.0218169
252	6_ 1	0.0127331	ASV11	0.442673	0.609006	NA	0.00804393	0.008649	0.0186354	0.0317197
253	6_ 1	0.0115399	ASV3	0.0942949	0.191719	NA	0.01881	0.0192735	0.0104819	0.0117486
254	6_ 1	0.011382	ASV27	0.638681	0.764914	NA	0.0129716	0.0267203	0.0117075	0.0166267
255	6_ 3	0.0482228	ASV2	0.0385073	0.0907389	NA	0.0549033	0.0608779	0.0842977	0.0683487
256	6_ 3	0.0279273	ASV12	0.258493	0.413138	NA	0.0258717	0.0406497	0.0366203	0.0561544
257	6_ 3	0.0277112	ASV8	0.0348619	0.0834325	NA	0.0216521	0.0336423	0.0396274	0.0619254
258	6_ 3	0.0270516	ASV1	0.168214	0.304309	NA	0.0356776	0.0662035	0.0158249	0.0404172
259	6_ 3	0.0217524	ASV6	0.108983	0.215852	NA	0.0147783	0.0253593	0.0316955	0.0481573
260	6_ 3	0.0186866	ASV9	0.995399	0.996484	NA	0.0165757	0.0281302	0.0206807	0.0704065
261	6_ 3	0.0178392	ASV11	0.0310211	0.0760224	NA	0.00804393	0.008649	0.0287954	0.0416584
262	6_ 3	0.0170535	ASV5	0.184877	0.322395	NA	0.0216439	0.0293589	0.0239075	0.0234031
263	6_ 3	0.0167969	ASV4	0.695011	0.798394	NA	0.0154152	0.0214217	0.0235572	0.0282857
264	6_ 3	0.0167029	ASV14	0.347183	0.506446	NA	0.0190977	0.041392	0.0176168	0.0216552
265	6_ 3	0.015696	ASV15	0.310264	0.473811	NA	0.0204808	0.0270596	0.0204088	0.0196497
266	6_ 3	0.0133454	ASV26	0.0453946	0.103518	NA	0.00775915	0.011183	0.0211461	0.0287619
267	6_ 3	0.0125592	ASV3	0.0284572	0.0706827	NA	0.01881	0.0192735	0.0104433	0.0172915
268	6_ 3	0.0115119	ASV22	0.00357451	0.0104617	NA	0.00773404	0.0165304	0.0167829	0.0235556
269	6_ 3	0.011167	ASV27	0.529647	0.678865	NA	0.0129716	0.0267203	0.011571	0.0143513
270	6_ 3	0.0110769	ASV25	0.0200732	0.051673	NA	0.00959131	0.0156257	0.0159323	0.0186445
271	6_ 3	0.0108078	ASV37	0.0568422	0.124673	NA	0.00920284	0.0270643	0.010246	0.0223256
272	6_ 3	0.0105436	ASV19	0.0794724	0.165238	NA	0.00947323	0.0350385	0.011053	0.0189136
273	6_ 3	0.0100098	ASV120	0.615733	0.753474	NA	0.00544138	0.0140858	0.0107459	0.0510591
274	6_ 8	0.0435712	ASV1	0.596034	0.739211	NA	0.0356776	0.0662035	0.0552238	0.0783456
275	6_ 8	0.0418699	ASV2	0.701028	0.802298	NA	0.0549033	0.0608779	0.0544408	0.0656795
276	6_ 8	0.0207745	ASV8	0.488743	0.648132	NA	0.0216521	0.0336423	0.0220197	0.0455096
277	6_ 8	0.0197271	ASV12	0.0284698	0.0706827	NA	0.0258717	0.0406497	0.0171265	0.0261789
278	6_ 8	0.0149916	ASV37	0.2001	0.342443	NA	0.00920284	0.0270643	0.0161111	0.0475586
279	6_ 8	0.0145625	ASV15	0.291525	0.454087	NA	0.0204808	0.0270596	0.0137458	0.0184189
280	6_ 8	0.0143942	ASV5	0.31446	0.477668	NA	0.0216439	0.0293589	0.0136547	0.0157485
281	6_ 8	0.0138463	ASV19	0.319007	0.483085	NA	0.00947323	0.0350385	0.0147981	0.0485771
282	6_ 8	0.0134326	ASV9	0.298969	0.462546	NA	0.0165757	0.0281302	0.0113506	0.0256935
283	6_ 8	0.0132699	ASV13	0.479114	0.63905	NA	0.00795654	0.0276723	0.015723	0.0385583
284	6_ 8	0.0129392	ASV14	0.0353226	0.0843156	NA	0.0190977	0.041392	0.00616471	0.0111895
285	6_ 8	0.0129109	ASV3	0.338471	0.499285	NA	0.01881	0.0192735	0.0148972	0.0181423
286	6_ 8	0.012706	ASV26	0.599739	0.742518	NA	0.00775915	0.011183	0.0175298	0.0371573
287	6_ 8	0.0115519	ASV6	0.661329	0.774664	NA	0.0147783	0.0253593	0.0116203	0.0169965
288	6_ 8	0.0114371	ASV4	0.745543	0.834536	NA	0.0154152	0.0214217	0.0128269	0.0154089
289	6_ 8	0.0108402	ASV22	0.618294	0.753597	NA	0.00773404	0.0165304	0.0126821	0.0440001
290	6_ 7	0.044968	ASV2	0.337656	0.499285	NA	0.0549033	0.0608779	0.0677835	0.0657166
291	6_ 7	0.0343014	ASV1	0.977498	0.982845	NA	0.0356776	0.0662035	0.033256	0.059615
292	6_ 7	0.0259553	ASV8	0.407018	0.571069	NA	0.0216521	0.0336423	0.0331275	0.0659127
293	6_ 7	0.0243657	ASV12	0.672159	0.782908	NA	0.0258717	0.0406497	0.0301105	0.0367566
294	6_ 7	0.0168979	ASV5	0.89677	0.93439	NA	0.0216439	0.0293589	0.0203787	0.0225959
295	6_ 7	0.0168123	ASV15	0.901232	0.937975	NA	0.0204808	0.0270596	0.0198809	0.0249416
296	6_ 7	0.014529	ASV14	0.910163	0.94513	NA	0.0190977	0.041392	0.0116063	0.0155488
297	6_ 7	0.0137243	ASV3	0.343254	0.503915	NA	0.01881	0.0192735	0.0167232	0.0205521
298	6_ 7	0.0135241	ASV6	0.919119	0.952278	NA	0.0147783	0.0253593	0.0152672	0.0288226
299	6_ 7	0.0133284	ASV9	0.680482	0.787611	NA	0.0165757	0.0281302	0.0120591	0.0199773
300	6_ 7	0.0126065	ASV21	0.842963	0.899748	NA	0.00440815	0.00773521	0.0173641	0.0698117
301	6_ 7	0.0120417	ASV4	0.93705	0.961599	NA	0.0154152	0.0214217	0.0141238	0.0161777
302	6_ 7	0.0114595	ASV11	0.795214	0.861794	NA	0.00804393	0.008649	0.0164722	0.037333
303	6_ 7	0.0111668	ASV25	0.331681	0.494622	NA	0.00959131	0.0156257	0.0135051	0.0252674
304	6_ 7	0.0107619	ASV22	0.512224	0.666474	NA	0.00773404	0.0165304	0.0130419	0.0355147
305	6_ 7	0.0102824	ASV94	0.507083	0.662887	NA	0.00591138	0.0133061	0.0115443	0.0366773
306	6_10	0.0521648	ASV1	0.0152966	0.0405117	NA	0.0356776	0.0662035	0.0765471	0.0860769
307	6_10	0.0353127	ASV2	1.3360110318509e-07	1.62315864041795e-06	NA	0.0549033	0.0608779	0.0121116	0.0322812
308	6_10	0.0232313	ASV3	0.000135758	0.000474377	NA	0.01881	0.0192735	0.0452022	0.0342875
309	6_10	0.02031	ASV8	5.56416982051256e-07	3.03288511827143e-06	NA	0.0216521	0.0336423	0.0128818	0.0712652
310	6_10	0.016383	ASV12	2.48835215231422e-08	7.37676009024765e-07	NA	0.0258717	0.0406497	0.00251249	0.00604035
311	6_10	0.0140918	ASV5	3.62035120243718e-07	2.24800780544493e-06	NA	0.0216439	0.0293589	0.00461807	0.0117296
312	6_10	0.0128809	ASV15	9.05749172101045e-08	1.3805116219051e-06	NA	0.0204808	0.0270596	0.00232233	0.00500233
313	6_10	0.0123574	ASV14	3.26925707282965e-08	9.10438560584985e-07	NA	0.0190977	0.041392	0.00132244	0.0043525
314	6_10	0.0118527	ASV4	1.2070535468525e-05	4.8020874872617e-05	NA	0.0154152	0.0214217	0.00708125	0.0240842
315	6_10	0.0117054	ASV9	2.30515809182267e-07	1.85741500818257e-06	NA	0.0165757	0.0281302	0.00342636	0.0166779
316	6_10	0.0106124	ASV7	7.05625956189454e-05	0.000258355	NA	0.00824794	0.0119863	0.0188594	0.0170033
317	6_ 9	0.0372204	ASV2	0.131329	0.251965	NA	0.0549033	0.0608779	0.0380582	0.0520693
318	6_ 9	0.0363539	ASV1	0.562785	0.708492	NA	0.0356776	0.0662035	0.0395846	0.0614769
319	6_ 9	0.0201	ASV12	0.00620432	0.0176525	NA	0.0258717	0.0406497	0.0141128	0.0349693
320	6_ 9	0.0175721	ASV5	0.555505	0.704073	NA	0.0216439	0.0293589	0.0199985	0.0274449
321	6_ 9	0.0164511	ASV8	0.0520364	0.114988	NA	0.0216521	0.0336423	0.0115535	0.026232
322	6_ 9	0.0159003	ASV15	0.217538	0.364812	NA	0.0204808	0.0270596	0.0150859	0.0231882
323	6_ 9	0.0144584	ASV6	0.349318	0.508433	NA	0.0147783	0.0253593	0.0153772	0.0293446
324	6_ 9	0.0143327	ASV3	0.641842	0.76505	NA	0.01881	0.0192735	0.0210955	0.0209239
325	6_ 9	0.0128419	ASV4	0.816087	0.879231	NA	0.0154152	0.0214217	0.015382	0.0191896
326	6_ 9	0.0123821	ASV14	0.000390679	0.0012777	NA	0.0190977	0.041392	0.00288263	0.00499444
327	6_ 9	0.0123452	ASV9	0.233966	0.382588	NA	0.0165757	0.0281302	0.00882736	0.0200201
328	6_ 9	0.011723	ASV13	0.249279	0.404034	NA	0.00795654	0.0276723	0.0131285	0.0264722
329	6_ 5	0.0459298	ASV2	0.160263	0.295153	NA	0.0549033	0.0608779	0.0741795	0.0734708
330	6_ 5	0.0414989	ASV1	0.890411	0.930924	NA	0.0356776	0.0662035	0.0465153	0.0854885
331	6_ 5	0.0285001	ASV8	0.115527	0.227831	NA	0.0216521	0.0336423	0.0403699	0.0630906
332	6_ 5	0.023669	ASV12	0.811509	0.876354	NA	0.0258717	0.0406497	0.0268532	0.0508648
333	6_ 5	0.0210137	ASV5	0.387731	0.548192	NA	0.0216439	0.0293589	0.0292138	0.0398693
334	6_ 5	0.01835	ASV15	0.494226	0.651641	NA	0.0204808	0.0270596	0.0234728	0.031593
335	6_ 5	0.0179335	ASV26	0.241412	0.392668	NA	0.00775915	0.011183	0.0270122	0.0442089
336	6_ 5	0.0168822	ASV4	0.0613776	0.13272	NA	0.0154152	0.0214217	0.0259496	0.0318434
337	6_ 5	0.0160718	ASV14	0.766603	0.846593	NA	0.0190977	0.041392	0.0136761	0.0391655
338	6_ 5	0.0128326	ASV3	0.0950421	0.191964	NA	0.01881	0.0192735	0.0126046	0.0181168
339	6_ 5	0.0128013	ASV9	0.762528	0.846333	NA	0.0165757	0.0281302	0.0117526	0.0152323
340	6_ 5	0.012572	ASV37	0.0909452	0.186559	NA	0.00920284	0.0270643	0.0135287	0.023086
341	6_ 5	0.0116769	ASV19	0.220563	0.367206	NA	0.00947323	0.0350385	0.0124863	0.0205941
342	6_ 5	0.0110426	ASV6	0.886217	0.930924	NA	0.0147783	0.0253593	0.0111819	0.014225
343	6_ 5	0.0105465	ASV25	0.112625	0.222585	NA	0.00959131	0.0156257	0.014193	0.0180516
344	6_ 5	0.0103644	ASV13	0.175364	0.311063	NA	0.00795654	0.0276723	0.0109901	0.0229166
345	6_ 4	0.056263	ASV2	0.0163992	0.0430597	NA	0.0549033	0.0608779	0.0961217	0.0891519
346	6_ 4	0.0381213	ASV1	0.250901	0.405233	NA	0.0356776	0.0662035	0.0419448	0.0659828
347	6_ 4	0.0231436	ASV14	0.942004	0.961599	NA	0.0190977	0.041392	0.0256371	0.055698
348	6_ 4	0.0222297	ASV12	0.655015	0.773725	NA	0.0258717	0.0406497	0.0224051	0.0367582
349	6_ 4	0.0213922	ASV8	0.855716	0.911244	NA	0.0216521	0.0336423	0.0236854	0.0420596
350	6_ 4	0.0210905	ASV4	0.0377069	0.089311	NA	0.0154152	0.0214217	0.0325646	0.0395859
351	6_ 4	0.0204277	ASV5	0.614319	0.752746	NA	0.0216439	0.0293589	0.0264887	0.0375164
352	6_ 4	0.0150117	ASV15	0.872055	0.924359	NA	0.0204808	0.0270596	0.0154967	0.0178732
353	6_ 4	0.0137404	ASV3	0.48961	0.648345	NA	0.01881	0.0192735	0.016531	0.019761
354	6_ 4	0.0129284	ASV9	0.636347	0.764914	NA	0.0165757	0.0281302	0.0108369	0.0165403
355	6_ 4	0.0114711	ASV6	0.5432	0.691002	NA	0.0147783	0.0253593	0.0106152	0.0147581
356	6_ 4	0.011207	ASV37	0.661677	0.774664	NA	0.00920284	0.0270643	0.00975281	0.0237049
357	6_ 4	0.0102456	ASV27	0.0761266	0.159727	NA	0.0129716	0.0267203	0.00701478	0.0131195
358	2_ 1	0.0430859	ASV2	0.472909	0.634706	NA	0.064878	0.0565654	0.0635008	0.0710046
359	2_ 1	0.0340805	ASV1	0.87713	0.928666	NA	0.0395429	0.0733604	0.0292026	0.0555735
360	2_ 1	0.0299776	ASV8	0.646757	0.769908	NA	0.0336314	0.0678836	0.0284277	0.0521885
361	2_ 1	0.0249742	ASV4	0.172642	0.308073	NA	0.0391437	0.0510171	0.0201619	0.0218169
362	2_ 1	0.0234173	ASV12	0.982379	0.986674	NA	0.0263614	0.04576	0.0234736	0.0382238
363	2_ 1	0.0207947	ASV22	0.124293	0.241491	NA	0.0134486	0.0240346	0.0265347	0.0543654
364	2_ 1	0.0197504	ASV5	0.368108	0.529408	NA	0.0268728	0.0300417	0.0235864	0.0347058
365	2_ 1	0.0190911	ASV9	0.690908	0.794674	NA	0.0244354	0.0460961	0.0141266	0.0258194
366	2_ 1	0.0181938	ASV6	0.584603	0.726737	NA	0.0174623	0.0288902	0.0222265	0.0327348
367	2_ 1	0.0180697	ASV25	0.521766	0.673459	NA	0.0188935	0.0358979	0.0201292	0.0353222
368	2_ 1	0.0172769	ASV15	0.938388	0.961599	NA	0.0213223	0.0276927	0.0244814	0.0291327
369	2_ 1	0.0149969	ASV11	0.933969	0.961162	NA	0.0133073	0.0201765	0.0186354	0.0317197
370	2_ 1	0.013137	ASV27	0.955957	0.968605	NA	0.0162425	0.0333952	0.0117075	0.0166267
371	2_ 1	0.0121363	ASV14	0.942765	0.961599	NA	0.012262	0.020013	0.0146708	0.0242229
372	2_ 1	0.0117394	ASV26	0.63465	0.764408	NA	0.0140121	0.0183279	0.0132268	0.0186278
373	2_ 1	0.0114748	ASV29	0.0141933	0.0380281	NA	0.0179805	0.0271466	0.00704382	0.00920076
374	2_ 1	0.0112037	ASV60	0.432551	0.597536	NA	0.0117995	0.0296105	0.00771695	0.0267505
375	2_ 1	0.0111512	ASV106	0.629521	0.759225	NA	0.00907341	0.0235506	0.0101733	0.0404327
376	2_ 3	0.0463534	ASV2	0.223876	0.370707	NA	0.064878	0.0565654	0.0842977	0.0683487
377	2_ 3	0.034395	ASV8	0.118232	0.232168	NA	0.0336314	0.0678836	0.0396274	0.0619254
378	2_ 3	0.029846	ASV1	0.0693432	0.148201	NA	0.0395429	0.0733604	0.0158249	0.0404172
379	2_ 3	0.0293763	ASV12	0.12377	0.240984	NA	0.0263614	0.04576	0.0366203	0.0561544
380	2_ 3	0.0274954	ASV4	0.0442264	0.101357	NA	0.0391437	0.0510171	0.0235572	0.0282857
381	2_ 3	0.0237676	ASV9	0.699269	0.802282	NA	0.0244354	0.0460961	0.0206807	0.0704065
382	2_ 3	0.0233006	ASV6	0.192608	0.333893	NA	0.0174623	0.0288902	0.0316955	0.0481573
383	2_ 3	0.0198275	ASV11	0.159429	0.295153	NA	0.0133073	0.0201765	0.0287954	0.0416584
384	2_ 3	0.0179115	ASV5	0.921932	0.954099	NA	0.0268728	0.0300417	0.0239075	0.0234031
385	2_ 3	0.0153397	ASV25	0.457043	0.621827	NA	0.0188935	0.0358979	0.0159323	0.0186445
386	2_ 3	0.0150647	ASV26	0.383547	0.544791	NA	0.0140121	0.0183279	0.0211461	0.0287619
387	2_ 3	0.014723	ASV15	0.990801	0.992962	NA	0.0213223	0.0276927	0.0204088	0.0196497
388	2_ 3	0.0139666	ASV22	0.036188	0.0861575	NA	0.0134486	0.0240346	0.0167829	0.0235556
389	2_ 3	0.0137551	ASV29	0.0932704	0.190057	NA	0.0179805	0.0271466	0.0124398	0.019426
390	2_ 3	0.012982	ASV27	0.840075	0.897708	NA	0.0162425	0.0333952	0.011571	0.0143513
391	2_ 3	0.0129356	ASV14	0.332699	0.494741	NA	0.012262	0.020013	0.0176168	0.0216552
392	2_ 8	0.0445956	ASV1	0.77437	0.847612	NA	0.0395429	0.0733604	0.0552238	0.0783456
393	2_ 8	0.0420118	ASV2	0.0743379	0.157049	NA	0.064878	0.0565654	0.0544408	0.0656795
394	2_ 8	0.0273739	ASV8	0.267573	0.423965	NA	0.0336314	0.0678836	0.0220197	0.0455096
395	2_ 8	0.0236309	ASV4	0.00268735	0.00794107	NA	0.0391437	0.0510171	0.0128269	0.0154089
396	2_ 8	0.0204847	ASV12	0.159628	0.295153	NA	0.0263614	0.04576	0.0171265	0.0261789
397	2_ 8	0.0179119	ASV9	0.123169	0.240726	NA	0.0244354	0.0460961	0.0113506	0.0256935
398	2_ 8	0.0158655	ASV5	0.0209339	0.0537382	NA	0.0268728	0.0300417	0.0136547	0.0157485
399	2_ 8	0.0149841	ASV26	0.28394	0.444605	NA	0.0140121	0.0183279	0.0175298	0.0371573
400	2_ 8	0.0147558	ASV13	0.457449	0.621827	NA	0.0126292	0.0247495	0.015723	0.0385583
401	2_ 8	0.0142979	ASV37	0.0506469	0.113523	NA	0.00861778	0.0169942	0.0161111	0.0475586
402	2_ 8	0.0137939	ASV22	0.536749	0.6851	NA	0.0134486	0.0240346	0.0126821	0.0440001
403	2_ 8	0.0137471	ASV15	0.036807	0.0874047	NA	0.0213223	0.0276927	0.0137458	0.0184189
404	2_ 8	0.012969	ASV6	0.465273	0.628803	NA	0.0174623	0.0288902	0.0116203	0.0169965
405	2_ 8	0.0121056	ASV25	0.0489396	0.111051	NA	0.0188935	0.0358979	0.00550631	0.00835123
406	2_ 8	0.0120566	ASV19	0.051225	0.11371	NA	0.00776648	0.0105442	0.0147981	0.0485771
407	2_ 8	0.0116479	ASV29	0.00141402	0.00428874	NA	0.0179805	0.0271466	0.00685105	0.0114868
408	2_ 8	0.0112965	ASV27	0.0230433	0.0588244	NA	0.0162425	0.0333952	0.00633368	0.0119779
409	2_ 8	0.0106383	ASV60	0.355084	0.514704	NA	0.0117995	0.0296105	0.00774632	0.0184198
410	2_ 7	0.0435768	ASV2	0.812746	0.876659	NA	0.064878	0.0565654	0.0677835	0.0657166
411	2_ 7	0.0359476	ASV1	0.655856	0.773725	NA	0.0395429	0.0733604	0.033256	0.059615
412	2_ 7	0.0321287	ASV8	0.7736	0.847612	NA	0.0336314	0.0678836	0.0331275	0.0659127
413	2_ 7	0.0253469	ASV12	0.456529	0.621827	NA	0.0263614	0.04576	0.0301105	0.0367566
414	2_ 7	0.0242244	ASV4	0.00763493	0.0213918	NA	0.0391437	0.0510171	0.0141238	0.0161777
415	2_ 7	0.0179399	ASV5	0.233945	0.382588	NA	0.0268728	0.0300417	0.0203787	0.0225959
416	2_ 7	0.0179304	ASV9	0.520116	0.672274	NA	0.0244354	0.0460961	0.0120591	0.0199773
417	2_ 7	0.0159657	ASV15	0.382002	0.544238	NA	0.0213223	0.0276927	0.0198809	0.0249416
418	2_ 7	0.0156152	ASV25	0.480624	0.640135	NA	0.0188935	0.0358979	0.0135051	0.0252674
419	2_ 7	0.0155118	ASV21	0.568053	0.712273	NA	0.00963968	0.023224	0.0173641	0.0698117
420	2_ 7	0.0148854	ASV6	0.834643	0.894071	NA	0.0174623	0.0288902	0.0152672	0.0288226
421	2_ 7	0.0138723	ASV11	0.722243	0.815407	NA	0.0133073	0.0201765	0.0164722	0.037333
422	2_ 7	0.0136886	ASV22	0.977467	0.982845	NA	0.0134486	0.0240346	0.0130419	0.0355147
423	2_ 7	0.0130746	ASV29	0.00505224	0.0145094	NA	0.0179805	0.0271466	0.00950227	0.0198714
424	2_ 7	0.0113668	ASV27	0.769211	0.846593	NA	0.0162425	0.0333952	0.00802802	0.00936916
425	2_ 7	0.0111682	ASV3	0.676322	0.785956	NA	0.0099943	0.0113402	0.0167232	0.0205521
426	2_ 7	0.0109649	ASV26	0.123376	0.240726	NA	0.0140121	0.0183279	0.00942589	0.0194358
427	2_ 7	0.0101431	ASV14	0.923598	0.954099	NA	0.012262	0.020013	0.0116063	0.0155488
428	2_10	0.0498668	ASV1	0.0390781	0.0918486	NA	0.0395429	0.0733604	0.0765471	0.0860769
429	2_10	0.0378011	ASV2	9.99957731527558e-10	7.74977075609562e-08	NA	0.064878	0.0565654	0.0121116	0.0322812
430	2_10	0.0259214	ASV8	3.64475694245151e-07	2.24800780544493e-06	NA	0.0336314	0.0678836	0.0128818	0.0712652
431	2_10	0.0241614	ASV4	1.11090291531564e-09	7.8532290705775e-08	NA	0.0391437	0.0510171	0.00708125	0.0240842
432	2_10	0.0233568	ASV3	8.57674850031082e-08	1.3805116219051e-06	NA	0.0099943	0.0113402	0.0452022	0.0342875
433	2_10	0.0159224	ASV5	4.57824316726511e-09	2.00352641462697e-07	NA	0.0268728	0.0300417	0.00461807	0.0117296
434	2_10	0.015788	ASV12	9.48898003364036e-08	1.3805116219051e-06	NA	0.0263614	0.04576	0.00251249	0.00604035
435	2_10	0.0156291	ASV9	1.82472213610139e-08	5.78248152785232e-07	NA	0.0244354	0.0460961	0.00342636	0.0166779
436	2_10	0.0122899	ASV15	3.10673861582217e-09	1.56919652654785e-07	NA	0.0213223	0.0276927	0.00232233	0.00500233
437	2_10	0.0113514	ASV25	2.83377791382298e-09	1.56919652654785e-07	NA	0.0188935	0.0358979	0.000858439	0.00264448
438	2_10	0.010749	ASV29	1.03499444431819e-08	3.65830728587852e-07	NA	0.0179805	0.0271466	0.00223	0.00595834
439	2_10	0.0103734	ASV6	4.23172081464215e-07	2.50900092171364e-06	NA	0.0174623	0.0288902	0.00252453	0.00483327
440	2_ 9	0.0375347	ASV2	0.00508983	0.0145718	NA	0.064878	0.0565654	0.0380582	0.0520693
441	2_ 9	0.0369689	ASV1	0.795169	0.861794	NA	0.0395429	0.0733604	0.0395846	0.0614769
442	2_ 9	0.0241756	ASV4	0.0091449	0.0252377	NA	0.0391437	0.0510171	0.015382	0.0191896
443	2_ 9	0.0232257	ASV8	0.0188426	0.0489163	NA	0.0336314	0.0678836	0.0115535	0.026232
444	2_ 9	0.0201953	ASV12	0.0183701	0.0478248	NA	0.0263614	0.04576	0.0141128	0.0349693
445	2_ 9	0.0183537	ASV5	0.0628172	0.135197	NA	0.0268728	0.0300417	0.0199985	0.0274449
446	2_ 9	0.016751	ASV9	0.0724487	0.153411	NA	0.0244354	0.0460961	0.00882736	0.0200201
447	2_ 9	0.0154203	ASV6	0.21533	0.36177	NA	0.0174623	0.0288902	0.0153772	0.0293446
448	2_ 9	0.0150689	ASV15	0.0241295	0.0610881	NA	0.0213223	0.0276927	0.0150859	0.0231882
449	2_ 9	0.0129478	ASV60	0.831901	0.893254	NA	0.0117995	0.0296105	0.0129118	0.0234061
450	2_ 9	0.0129387	ASV13	0.676487	0.785956	NA	0.0126292	0.0247495	0.0131285	0.0264722
451	2_ 9	0.0128351	ASV25	0.00101716	0.00309527	NA	0.0188935	0.0358979	0.00518391	0.0138365
452	2_ 9	0.012387	ASV3	0.0335388	0.0813251	NA	0.0099943	0.0113402	0.0210955	0.0209239
453	2_ 9	0.0121114	ASV21	0.512222	0.666474	NA	0.00963968	0.023224	0.0142379	0.0221988
454	2_ 9	0.01126	ASV106	0.715347	0.811461	NA	0.00907341	0.0235506	0.0123081	0.0237803
455	2_ 9	0.0111679	ASV27	0.0143666	0.0383806	NA	0.0162425	0.0333952	0.00584147	0.0118232
456	2_ 9	0.0108464	ASV29	0.000525691	0.00167746	NA	0.0179805	0.0271466	0.00450124	0.00595004
457	2_ 9	0.0105615	ASV11	0.0535454	0.117723	NA	0.0133073	0.0201765	0.00958381	0.0173018
458	2_ 9	0.010042	ASV26	0.0582473	0.127451	NA	0.0140121	0.0183279	0.00820669	0.0141941
459	2_ 5	0.0447692	ASV2	0.844569	0.900417	NA	0.064878	0.0565654	0.0741795	0.0734708
460	2_ 5	0.0438747	ASV1	0.774749	0.847612	NA	0.0395429	0.0733604	0.0465153	0.0854885
461	2_ 5	0.0350012	ASV8	0.282061	0.443102	NA	0.0336314	0.0678836	0.0403699	0.0630906
462	2_ 5	0.0268743	ASV4	0.528337	0.678131	NA	0.0391437	0.0510171	0.0259496	0.0318434
463	2_ 5	0.0248934	ASV12	0.585186	0.726737	NA	0.0263614	0.04576	0.0268532	0.0508648
464	2_ 5	0.0219533	ASV5	0.734507	0.826207	NA	0.0268728	0.0300417	0.0292138	0.0398693
465	2_ 5	0.0198131	ASV26	0.832019	0.893254	NA	0.0140121	0.0183279	0.0270122	0.0442089
466	2_ 5	0.0177415	ASV9	0.458081	0.621827	NA	0.0244354	0.0460961	0.0117526	0.0152323
467	2_ 5	0.0175711	ASV15	0.641005	0.765044	NA	0.0213223	0.0276927	0.0234728	0.031593
468	2_ 5	0.0149009	ASV25	0.923991	0.954099	NA	0.0188935	0.0358979	0.014193	0.0180516
469	2_ 5	0.0135351	ASV29	0.0682891	0.14663	NA	0.0179805	0.0271466	0.0119349	0.0198988
470	2_ 5	0.0128285	ASV6	0.667714	0.778717	NA	0.0174623	0.0288902	0.0111819	0.014225
471	2_ 5	0.0123133	ASV13	0.726227	0.818899	NA	0.0126292	0.0247495	0.0109901	0.0229166
472	2_ 5	0.0122128	ASV22	0.714216	0.811461	NA	0.0134486	0.0240346	0.0110532	0.0228143
473	2_ 5	0.0120366	ASV14	0.770649	0.84716	NA	0.012262	0.020013	0.0136761	0.0391655
474	2_ 5	0.0116902	ASV11	0.517805	0.670229	NA	0.0133073	0.0201765	0.0125685	0.021514
475	2_ 5	0.0115023	ASV37	0.426134	0.590133	NA	0.00861778	0.0169942	0.0135287	0.023086
476	2_ 5	0.0105088	ASV27	0.100347	0.200913	NA	0.0162425	0.0333952	0.00445211	0.00510259
477	2_ 5	0.010341	ASV60	0.32059	0.48378	NA	0.0117995	0.0296105	0.00670267	0.01456
478	2_ 5	0.0101259	ASV124	0.175671	0.311063	NA	0.00841568	0.0182233	0.0094546	0.0295087
479	2_ 5	0.0100636	ASV21	0.219417	0.36596	NA	0.00963968	0.023224	0.00844022	0.0253619
480	2_ 4	0.0530259	ASV2	0.171894	0.307336	NA	0.064878	0.0565654	0.0961217	0.0891519
481	2_ 4	0.039633	ASV1	0.536432	0.6851	NA	0.0395429	0.0733604	0.0419448	0.0659828
482	2_ 4	0.0294733	ASV4	0.700685	0.802298	NA	0.0391437	0.0510171	0.0325646	0.0395859
483	2_ 4	0.0282371	ASV8	0.755267	0.841322	NA	0.0336314	0.0678836	0.0236854	0.0420596
484	2_ 4	0.0229086	ASV12	0.888453	0.930924	NA	0.0263614	0.04576	0.0224051	0.0367582
485	2_ 4	0.0212754	ASV5	0.420697	0.586522	NA	0.0268728	0.0300417	0.0264887	0.0375164
486	2_ 4	0.019259	ASV14	0.987561	0.990796	NA	0.012262	0.020013	0.0256371	0.055698
487	2_ 4	0.0176647	ASV9	0.344323	0.504678	NA	0.0244354	0.0460961	0.0108369	0.0165403
488	2_ 4	0.0145578	ASV25	0.139937	0.265707	NA	0.0188935	0.0358979	0.0105958	0.0181608
489	2_ 4	0.0139735	ASV15	0.173506	0.308418	NA	0.0213223	0.0276927	0.0154967	0.0178732
490	2_ 4	0.0136538	ASV29	0.29388	0.456981	NA	0.0179805	0.0271466	0.0137261	0.0179565
491	2_ 4	0.0130219	ASV6	0.310973	0.473811	NA	0.0174623	0.0288902	0.0106152	0.0147581
492	2_ 4	0.0121343	ASV22	0.884142	0.930924	NA	0.0134486	0.0240346	0.011031	0.0191073
493	2_ 4	0.012061	ASV27	0.0193133	0.0498566	NA	0.0162425	0.0333952	0.00701478	0.0131195
494	2_ 4	0.0110177	ASV3	0.341735	0.502487	NA	0.0099943	0.0113402	0.016531	0.019761
495	2_ 4	0.0103552	ASV37	0.197952	0.339523	NA	0.00861778	0.0169942	0.00975281	0.0237049
496	2_ 4	0.0103459	ASV26	0.161766	0.296141	NA	0.0140121	0.0183279	0.0087893	0.0142491
497	2_ 4	0.010256	ASV39	1	1	NA	0.00693186	0.0123254	0.0128287	0.0258382
498	2_ 4	0.0101635	ASV13	0.135146	0.258748	NA	0.0126292	0.0247495	0.0057436	0.0168085
499	1_ 3	0.0506013	ASV2	0.1066	0.212507	NA	0.0635008	0.0710046	0.0842977	0.0683487
500	1_ 3	0.0311623	ASV8	0.183036	0.321571	NA	0.0284277	0.0521885	0.0396274	0.0619254
501	1_ 3	0.0276434	ASV12	0.173103	0.308298	NA	0.0234736	0.0382238	0.0366203	0.0561544
502	1_ 3	0.0245419	ASV6	0.435814	0.600469	NA	0.0222265	0.0327348	0.0316955	0.0481573
503	1_ 3	0.0232082	ASV1	0.0693197	0.148201	NA	0.0292026	0.0555735	0.0158249	0.0404172
504	1_ 3	0.0224984	ASV11	0.256248	0.411902	NA	0.0186354	0.0317197	0.0287954	0.0416584
505	1_ 3	0.0208044	ASV22	0.511383	0.666474	NA	0.0265347	0.0543654	0.0167829	0.0235556
506	1_ 3	0.0178607	ASV5	0.277478	0.438148	NA	0.0235864	0.0347058	0.0239075	0.0234031
507	1_ 3	0.0177366	ASV9	0.936408	0.961599	NA	0.0141266	0.0258194	0.0206807	0.0704065
508	1_ 3	0.0175792	ASV4	0.667532	0.778717	NA	0.0201619	0.0218169	0.0235572	0.0282857
509	1_ 3	0.0164163	ASV15	0.970632	0.978082	NA	0.0244814	0.0291327	0.0204088	0.0196497
510	1_ 3	0.0154527	ASV25	0.834726	0.894071	NA	0.0201292	0.0353222	0.0159323	0.0186445
511	1_ 3	0.0151053	ASV26	0.201598	0.343248	NA	0.0132268	0.0186278	0.0211461	0.0287619
512	1_ 3	0.0141321	ASV14	0.329065	0.491724	NA	0.0146708	0.0242229	0.0176168	0.0216552
513	1_ 3	0.0110294	ASV92	0.15714	0.29352	NA	0.0129028	0.025986	0.0069282	0.0177067
514	1_ 3	0.0100731	ASV37	0.158929	0.295153	NA	0.00802916	0.0246208	0.010246	0.0223256
515	1_ 8	0.044181	ASV2	0.306009	0.470272	NA	0.0635008	0.0710046	0.0544408	0.0656795
516	1_ 8	0.0401393	ASV1	0.608687	0.747838	NA	0.0292026	0.0555735	0.0552238	0.0783456
517	1_ 8	0.0238049	ASV8	0.0378731	0.0894739	NA	0.0284277	0.0521885	0.0220197	0.0455096
518	1_ 8	0.020999	ASV22	0.0286939	0.0708063	NA	0.0265347	0.0543654	0.0126821	0.0440001
519	1_ 8	0.0186456	ASV12	0.169181	0.304857	NA	0.0234736	0.0382238	0.0171265	0.0261789
520	1_ 8	0.0154648	ASV15	0.0511908	0.11371	NA	0.0244814	0.0291327	0.0137458	0.0184189
521	1_ 8	0.0150605	ASV6	0.201683	0.343248	NA	0.0222265	0.0327348	0.0116203	0.0169965
522	1_ 8	0.0149256	ASV5	0.201691	0.343248	NA	0.0235864	0.0347058	0.0136547	0.0157485
523	1_ 8	0.0147686	ASV26	0.254592	0.410473	NA	0.0132268	0.0186278	0.0175298	0.0371573
524	1_ 8	0.0141106	ASV37	0.104105	0.207985	NA	0.00802916	0.0246208	0.0161111	0.0475586
525	1_ 8	0.0125853	ASV11	0.0929701	0.189866	NA	0.0186354	0.0317197	0.00751343	0.0112281
526	1_ 8	0.0125213	ASV4	0.0844484	0.1744	NA	0.0201619	0.0218169	0.0128269	0.0154089
527	1_ 8	0.0124975	ASV25	0.0055396	0.0158102	NA	0.0201292	0.0353222	0.00550631	0.00835123
528	1_ 8	0.012081	ASV19	0.0778862	0.163046	NA	0.00797992	0.0105311	0.0147981	0.0485771
529	1_ 8	0.0119479	ASV9	0.209801	0.354425	NA	0.0141266	0.0258194	0.0113506	0.0256935
530	1_ 8	0.0113718	ASV92	0.346618	0.506426	NA	0.0129028	0.025986	0.00878898	0.0193549
531	1_ 8	0.0107951	ASV13	0.503728	0.66038	NA	0.00470722	0.00545645	0.015723	0.0385583
532	1_ 8	0.0100919	ASV3	0.576889	0.719351	NA	0.0104819	0.0117486	0.0148972	0.0181423
533	1_ 7	0.0468365	ASV2	0.759545	0.844182	NA	0.0635008	0.0710046	0.0677835	0.0657166
534	1_ 7	0.0301967	ASV1	0.687565	0.79364	NA	0.0292026	0.0555735	0.033256	0.059615
535	1_ 7	0.0289802	ASV8	0.961705	0.971787	NA	0.0284277	0.0521885	0.0331275	0.0659127
536	1_ 7	0.0236354	ASV12	0.471339	0.634203	NA	0.0234736	0.0382238	0.0301105	0.0367566
537	1_ 7	0.0209423	ASV22	0.13025	0.250417	NA	0.0265347	0.0543654	0.0130419	0.0355147
538	1_ 7	0.0177015	ASV5	0.750419	0.83757	NA	0.0235864	0.0347058	0.0203787	0.0225959
539	1_ 7	0.0174677	ASV15	0.319078	0.483085	NA	0.0244814	0.0291327	0.0198809	0.0249416
540	1_ 7	0.0172002	ASV6	0.421223	0.586522	NA	0.0222265	0.0327348	0.0152672	0.0288226
541	1_ 7	0.0171286	ASV11	0.741229	0.830719	NA	0.0186354	0.0317197	0.0164722	0.037333
542	1_ 7	0.015905	ASV25	0.194739	0.336401	NA	0.0201292	0.0353222	0.0135051	0.0252674
543	1_ 7	0.0130278	ASV4	0.160132	0.295153	NA	0.0201619	0.0218169	0.0141238	0.0161777
544	1_ 7	0.0122213	ASV21	0.617735	0.753597	NA	0.00421417	0.00558403	0.0173641	0.0698117
545	1_ 7	0.0121227	ASV39	0.260641	0.415848	NA	0.0122976	0.0195398	0.0115008	0.0287777
546	1_ 7	0.0119196	ASV9	0.714258	0.811461	NA	0.0141266	0.0258194	0.0120591	0.0199773
547	1_ 7	0.0118147	ASV92	0.498107	0.653943	NA	0.0129028	0.025986	0.00925019	0.0211287
548	1_ 7	0.0115596	ASV14	0.94735	0.963069	NA	0.0146708	0.0242229	0.0116063	0.0155488
549	1_ 7	0.0112246	ASV3	0.661157	0.774664	NA	0.0104819	0.0117486	0.0167232	0.0205521
550	1_ 7	0.0107535	ASV26	0.307433	0.471671	NA	0.0132268	0.0186278	0.00942589	0.0194358
551	1_10	0.0470179	ASV1	0.0182604	0.0476742	NA	0.0292026	0.0555735	0.0765471	0.0860769
552	1_10	0.0377754	ASV2	5.11656280591762e-08	1.17553030465957e-06	NA	0.0635008	0.0710046	0.0121116	0.0322812
553	1_10	0.0232059	ASV3	1.90451907056027e-07	1.76477579580165e-06	NA	0.0104819	0.0117486	0.0452022	0.0342875
554	1_10	0.0227527	ASV8	3.13530566989071e-09	1.56919652654785e-07	NA	0.0284277	0.0521885	0.0128818	0.0712652
555	1_10	0.0160254	ASV22	9.83911479405858e-09	3.61685859829593e-07	NA	0.0265347	0.0543654	0.000931736	0.00255928
556	1_10	0.0143129	ASV5	1.21123627480478e-07	1.56778329090929e-06	NA	0.0235864	0.0347058	0.00461807	0.0117296
557	1_10	0.0142545	ASV15	1.35582969529873e-09	8.90005349985378e-08	NA	0.0244814	0.0291327	0.00232233	0.00500233
558	1_10	0.0140165	ASV12	2.30490438253626e-07	1.85741500818257e-06	NA	0.0234736	0.0382238	0.00251249	0.00604035
559	1_10	0.0134641	ASV4	2.96181159671341e-07	2.09478447481856e-06	NA	0.0201619	0.0218169	0.00708125	0.0240842
560	1_10	0.0131872	ASV6	5.89830989710174e-07	3.097455311678e-06	NA	0.0222265	0.0327348	0.00252453	0.00483327
561	1_10	0.012058	ASV25	1.01193959818441e-09	7.74977075609562e-08	NA	0.0201292	0.0353222	0.000858439	0.00264448
562	1_10	0.0116809	ASV7	1.47852289066616e-06	6.53060800762562e-06	NA	0.00827577	0.0240339	0.0188594	0.0170033
563	1_10	0.0110804	ASV11	4.72909716382469e-08	1.16954773937805e-06	NA	0.0186354	0.0317197	0.00114495	0.00229287
564	1_ 9	0.0391918	ASV2	0.0411625	0.0962741	NA	0.0635008	0.0710046	0.0380582	0.0520693
565	1_ 9	0.0317714	ASV1	0.730018	0.822164	NA	0.0292026	0.0555735	0.0395846	0.0614769
566	1_ 9	0.0194812	ASV8	0.00188937	0.00567428	NA	0.0284277	0.0521885	0.0115535	0.026232
567	1_ 9	0.018297	ASV12	0.028007	0.0699415	NA	0.0234736	0.0382238	0.0141128	0.0349693
568	1_ 9	0.0178056	ASV5	0.30057	0.463777	NA	0.0235864	0.0347058	0.0199985	0.0274449
569	1_ 9	0.0174509	ASV6	0.0754615	0.158694	NA	0.0222265	0.0327348	0.0153772	0.0293446
570	1_ 9	0.0169154	ASV22	3.4602163571226e-05	0.000130862	NA	0.0265347	0.0543654	0.00281737	0.00634056
571	1_ 9	0.0166014	ASV15	0.0127628	0.0347012	NA	0.0244814	0.0291327	0.0150859	0.0231882
572	1_ 9	0.0138044	ASV11	0.0285346	0.0706827	NA	0.0186354	0.0317197	0.00958381	0.0173018
573	1_ 9	0.0134141	ASV4	0.121829	0.238722	NA	0.0201619	0.0218169	0.015382	0.0191896
574	1_ 9	0.0133313	ASV25	0.000144893	0.000502477	NA	0.0201292	0.0353222	0.00518391	0.0138365
575	1_ 9	0.0123147	ASV106	0.395491	0.557449	NA	0.0101733	0.0404327	0.0123081	0.0237803
576	1_ 9	0.0123146	ASV3	0.0441045	0.101357	NA	0.0104819	0.0117486	0.0210955	0.0209239
577	1_ 9	0.0112881	ASV60	0.384765	0.545678	NA	0.00771695	0.0267505	0.0129118	0.0234061
578	1_ 9	0.0106156	ASV9	0.162161	0.296275	NA	0.0141266	0.0258194	0.00882736	0.0200201
579	1_ 5	0.0480181	ASV2	0.382566	0.544238	NA	0.0635008	0.0710046	0.0741795	0.0734708
580	1_ 5	0.0384812	ASV1	0.748096	0.836375	NA	0.0292026	0.0555735	0.0465153	0.0854885
581	1_ 5	0.0316486	ASV8	0.413987	0.579078	NA	0.0284277	0.0521885	0.0403699	0.0630906
582	1_ 5	0.0227431	ASV12	0.450203	0.616597	NA	0.0234736	0.0382238	0.0268532	0.0508648
583	1_ 5	0.0217579	ASV5	0.600317	0.742518	NA	0.0235864	0.0347058	0.0292138	0.0398693
584	1_ 5	0.0195278	ASV26	0.611981	0.750882	NA	0.0132268	0.0186278	0.0270122	0.0442089
585	1_ 5	0.0195011	ASV22	0.183473	0.321571	NA	0.0265347	0.0543654	0.0110532	0.0228143
586	1_ 5	0.0189323	ASV15	0.628003	0.75916	NA	0.0244814	0.0291327	0.0234728	0.031593
587	1_ 5	0.0171083	ASV4	0.660344	0.774664	NA	0.0201619	0.0218169	0.0259496	0.0318434
588	1_ 5	0.014989	ASV25	0.535298	0.6851	NA	0.0201292	0.0353222	0.014193	0.0180516
589	1_ 5	0.0149331	ASV6	0.349651	0.508433	NA	0.0222265	0.0327348	0.0111819	0.014225
590	1_ 5	0.0147754	ASV11	0.619951	0.753618	NA	0.0186354	0.0317197	0.0125685	0.021514
591	1_ 5	0.0134781	ASV14	0.887974	0.930924	NA	0.0146708	0.0242229	0.0136761	0.0391655
592	1_ 5	0.0117607	ASV37	0.195476	0.337041	NA	0.00802916	0.0246208	0.0135287	0.023086
593	1_ 5	0.01166	ASV9	0.76517	0.846593	NA	0.0141266	0.0258194	0.0117526	0.0152323
594	1_ 5	0.0109952	ASV39	0.242717	0.394094	NA	0.0122976	0.0195398	0.00958211	0.0206506
595	1_ 5	0.0103437	ASV106	0.605817	0.74731	NA	0.0101733	0.0404327	0.00767837	0.024043
596	1_ 4	0.0568297	ASV2	0.0701531	0.149238	NA	0.0635008	0.0710046	0.0961217	0.0891519
597	1_ 4	0.0340283	ASV1	0.385949	0.546514	NA	0.0292026	0.0555735	0.0419448	0.0659828
598	1_ 4	0.0244027	ASV8	0.345055	0.504945	NA	0.0284277	0.0521885	0.0236854	0.0420596
599	1_ 4	0.0209808	ASV5	0.947173	0.963069	NA	0.0235864	0.0347058	0.0264887	0.0375164
600	1_ 4	0.020908	ASV12	0.947172	0.963069	NA	0.0234736	0.0382238	0.0224051	0.0367582
601	1_ 4	0.0206518	ASV4	0.339442	0.499915	NA	0.0201619	0.0218169	0.0325646	0.0395859
602	1_ 4	0.0203295	ASV14	0.925187	0.954262	NA	0.0146708	0.0242229	0.0256371	0.055698
603	1_ 4	0.0195788	ASV22	0.198024	0.339523	NA	0.0265347	0.0543654	0.011031	0.0191073
604	1_ 4	0.0157567	ASV15	0.218182	0.365227	NA	0.0244814	0.0291327	0.0154967	0.0178732
605	1_ 4	0.0152499	ASV6	0.1374	0.26143	NA	0.0222265	0.0327348	0.0106152	0.0147581
606	1_ 4	0.014844	ASV25	0.0414279	0.0966301	NA	0.0201292	0.0353222	0.0105958	0.0181608
607	1_ 4	0.0133652	ASV11	0.328259	0.491724	NA	0.0186354	0.0317197	0.00894383	0.0112396
608	1_ 4	0.0124962	ASV39	0.425155	0.590133	NA	0.0122976	0.0195398	0.0128287	0.0258382
609	1_ 4	0.011525	ASV9	0.486532	0.646131	NA	0.0141266	0.0258194	0.0108369	0.0165403
610	1_ 4	0.0110292	ASV3	0.376926	0.540386	NA	0.0104819	0.0117486	0.016531	0.019761
611	1_ 4	0.0103354	ASV37	0.419557	0.585977	NA	0.00802916	0.0246208	0.00975281	0.0237049
612	1_ 4	0.0101186	ASV26	0.304056	0.468053	NA	0.0132268	0.0186278	0.0087893	0.0142491
613	3_ 8	0.0483684	ASV2	0.0502193	0.113258	NA	0.0842977	0.0683487	0.0544408	0.0656795
614	3_ 8	0.0371023	ASV1	0.108693	0.215744	NA	0.0158249	0.0404172	0.0552238	0.0783456
615	3_ 8	0.028734	ASV8	0.00650838	0.0184605	NA	0.0396274	0.0619254	0.0220197	0.0455096
616	3_ 8	0.0248271	ASV12	0.0097813	0.0269132	NA	0.0366203	0.0561544	0.0171265	0.0261789
617	3_ 8	0.0201399	ASV6	0.0608878	0.131971	NA	0.0316955	0.0481573	0.0116203	0.0169965
618	3_ 8	0.017881	ASV26	0.0792573	0.165164	NA	0.0211461	0.0287619	0.0175298	0.0371573
619	3_ 8	0.0178222	ASV11	0.0133024	0.0359555	NA	0.0287954	0.0416584	0.00751343	0.0112281
620	3_ 8	0.0160151	ASV9	0.224741	0.37147	NA	0.0206807	0.0704065	0.0113506	0.0256935
621	3_ 8	0.0152986	ASV4	0.377158	0.540386	NA	0.0235572	0.0282857	0.0128269	0.0154089
622	3_ 8	0.0149005	ASV37	0.00683164	0.0192585	NA	0.010246	0.0223256	0.0161111	0.0475586
623	3_ 8	0.0144638	ASV22	0.00221747	0.006595	NA	0.0167829	0.0235556	0.0126821	0.0440001
624	3_ 8	0.0135374	ASV19	0.051095	0.11371	NA	0.011053	0.0189136	0.0147981	0.0485771
625	3_ 8	0.013498	ASV5	0.0250588	0.0630933	NA	0.0239075	0.0234031	0.0136547	0.0157485
626	3_ 8	0.0127905	ASV15	0.0339234	0.082041	NA	0.0204088	0.0196497	0.0137458	0.0184189
627	3_ 8	0.0113981	ASV13	0.654588	0.773725	NA	0.00545376	0.0133449	0.015723	0.0385583
628	3_ 8	0.0110978	ASV14	0.00736412	0.0206961	NA	0.0176168	0.0216552	0.00616471	0.0111895
629	3_ 8	0.01077	ASV3	0.159773	0.295153	NA	0.0104433	0.0172915	0.0148972	0.0181423
630	3_ 7	0.0491904	ASV2	0.256374	0.411902	NA	0.0842977	0.0683487	0.0677835	0.0657166
631	3_ 7	0.033057	ASV8	0.233453	0.382588	NA	0.0396274	0.0619254	0.0331275	0.0659127
632	3_ 7	0.0289029	ASV12	0.638097	0.764914	NA	0.0366203	0.0561544	0.0301105	0.0367566
633	3_ 7	0.0257958	ASV1	0.218919	0.365794	NA	0.0158249	0.0404172	0.033256	0.059615
634	3_ 7	0.0222684	ASV6	0.145545	0.275785	NA	0.0316955	0.0481573	0.0152672	0.0288226
635	3_ 7	0.0220367	ASV11	0.0834365	0.172699	NA	0.0287954	0.0416584	0.0164722	0.037333
636	3_ 7	0.0164231	ASV9	0.711345	0.811461	NA	0.0206807	0.0704065	0.0120591	0.0199773
637	3_ 7	0.0160605	ASV4	0.551243	0.699713	NA	0.0235572	0.0282857	0.0141238	0.0161777
638	3_ 7	0.0159797	ASV5	0.233467	0.382588	NA	0.0239075	0.0234031	0.0203787	0.0225959
639	3_ 7	0.0151231	ASV15	0.363186	0.523969	NA	0.0204088	0.0196497	0.0198809	0.0249416
640	3_ 7	0.0148685	ASV26	0.0247055	0.0623747	NA	0.0211461	0.0287619	0.00942589	0.0194358
641	3_ 7	0.0143511	ASV22	0.0134517	0.0362525	NA	0.0167829	0.0235556	0.0130419	0.0355147
642	3_ 7	0.0131776	ASV21	0.714803	0.811461	NA	0.00571269	0.00960377	0.0173641	0.0698117
643	3_ 7	0.0131189	ASV25	0.0977481	0.196566	NA	0.0159323	0.0186445	0.0135051	0.0252674
644	3_ 7	0.0122721	ASV14	0.264131	0.419959	NA	0.0176168	0.0216552	0.0116063	0.0155488
645	3_ 7	0.0121535	ASV3	0.425643	0.590133	NA	0.0104433	0.0172915	0.0167232	0.0205521
646	3_ 7	0.0106893	ASV29	0.637842	0.764914	NA	0.0124398	0.019426	0.00950227	0.0198714
647	3_ 7	0.0106397	ASV94	0.661957	0.774664	NA	0.00654724	0.0173496	0.0115443	0.0366773
648	3_ 7	0.0103505	ASV39	0.12644	0.244553	NA	0.00915675	0.0128489	0.0115008	0.0287777
649	3_10	0.0469206	ASV2	1.09983865663387e-08	3.74352490906122e-07	NA	0.0842977	0.0683487	0.0121116	0.0322812
650	3_10	0.044322	ASV1	0.000448403	0.00145612	NA	0.0158249	0.0404172	0.0765471	0.0860769
651	3_10	0.0280259	ASV8	3.24425832474529e-09	1.56919652654785e-07	NA	0.0396274	0.0619254	0.0128818	0.0712652
652	3_10	0.0233081	ASV3	2.96324245621777e-07	2.09478447481856e-06	NA	0.0104433	0.0172915	0.0452022	0.0342875
653	3_10	0.0207998	ASV12	6.92814134548046e-09	2.76824430282458e-07	NA	0.0366203	0.0561544	0.00251249	0.00604035
654	3_10	0.0179736	ASV6	4.77598950261482e-07	2.74320897056439e-06	NA	0.0316955	0.0481573	0.00252453	0.00483327
655	3_10	0.0164998	ASV11	4.45362412753799e-08	1.16939444948783e-06	NA	0.0287954	0.0416584	0.00114495	0.00229287
656	3_10	0.0149962	ASV4	0.000145465	0.000502565	NA	0.0235572	0.0282857	0.00708125	0.0240842
657	3_10	0.013502	ASV5	2.8110248540027e-08	8.072912002589e-07	NA	0.0239075	0.0234031	0.00461807	0.0117296
658	3_10	0.013047	ASV9	4.96326026504288e-08	1.16954773937805e-06	NA	0.0206807	0.0704065	0.00342636	0.0166779
659	3_10	0.0121605	ASV26	1.38599533275466e-06	6.15328362706055e-06	NA	0.0211461	0.0287619	0.00207843	0.00600406
660	3_10	0.0112488	ASV15	2.42145653533106e-08	7.37676009024765e-07	NA	0.0204088	0.0196497	0.00232233	0.00500233
661	3_10	0.0101338	ASV14	5.98315395611688e-08	1.34110206967595e-06	NA	0.0176168	0.0216552	0.00132244	0.0043525
662	3_ 9	0.0462362	ASV2	0.000719972	0.00226594	NA	0.0842977	0.0683487	0.0380582	0.0520693
663	3_ 9	0.0275131	ASV1	0.0447981	0.102411	NA	0.0158249	0.0404172	0.0395846	0.0614769
664	3_ 9	0.0250069	ASV8	0.000167674	0.000572836	NA	0.0396274	0.0619254	0.0115535	0.026232
665	3_ 9	0.0247198	ASV12	0.000673697	0.00212759	NA	0.0366203	0.0561544	0.0141128	0.0349693
666	3_ 9	0.0220441	ASV6	0.0287386	0.0708063	NA	0.0316955	0.0481573	0.0153772	0.0293446
667	3_ 9	0.0185708	ASV11	0.00371776	0.0108121	NA	0.0287954	0.0416584	0.00958381	0.0173018
668	3_ 9	0.0160611	ASV5	0.0949472	0.191964	NA	0.0239075	0.0234031	0.0199985	0.0274449
669	3_ 9	0.0158475	ASV4	0.367482	0.529335	NA	0.0235572	0.0282857	0.015382	0.0191896
670	3_ 9	0.0144718	ASV9	0.150982	0.283169	NA	0.0206807	0.0704065	0.00882736	0.0200201
671	3_ 9	0.0139267	ASV15	0.0305746	0.0751284	NA	0.0204088	0.0196497	0.0150859	0.0231882
672	3_ 9	0.0134488	ASV26	0.0146842	0.0391153	NA	0.0211461	0.0287619	0.00820669	0.0141941
673	3_ 9	0.0131431	ASV3	0.0128761	0.034906	NA	0.0104433	0.0172915	0.0210955	0.0209239
674	3_ 9	0.0105575	ASV14	0.000104095	0.000367936	NA	0.0176168	0.0216552	0.00288263	0.00499444
675	3_ 9	0.0103461	ASV25	2.23262545401091e-05	8.69399488235606e-05	NA	0.0159323	0.0186445	0.00518391	0.0138365
676	3_ 9	0.0101786	ASV22	2.90029179688883e-06	1.21153098242765e-05	NA	0.0167829	0.0235556	0.00281737	0.00634056
677	3_ 5	0.0499234	ASV2	0.403519	0.567025	NA	0.0842977	0.0683487	0.0741795	0.0734708
678	3_ 5	0.0350604	ASV8	0.759672	0.844182	NA	0.0396274	0.0619254	0.0403699	0.0630906
679	3_ 5	0.0344435	ASV1	0.166778	0.304106	NA	0.0158249	0.0404172	0.0465153	0.0854885
680	3_ 5	0.02877	ASV12	0.444351	0.610402	NA	0.0366203	0.0561544	0.0268532	0.0508648
681	3_ 5	0.022333	ASV26	0.650377	0.770783	NA	0.0211461	0.0287619	0.0270122	0.0442089
682	3_ 5	0.0205312	ASV6	0.0857926	0.176779	NA	0.0316955	0.0481573	0.0111819	0.014225
683	3_ 5	0.020205	ASV4	0.517514	0.670229	NA	0.0235572	0.0282857	0.0259496	0.0318434
684	3_ 5	0.0201302	ASV5	0.719699	0.814536	NA	0.0239075	0.0234031	0.0292138	0.0398693
685	3_ 5	0.0200431	ASV11	0.0946964	0.191964	NA	0.0287954	0.0416584	0.0125685	0.021514
686	3_ 5	0.0167822	ASV15	0.680459	0.787611	NA	0.0204088	0.0196497	0.0234728	0.031593
687	3_ 5	0.0161614	ASV9	0.800235	0.865195	NA	0.0206807	0.0704065	0.0117526	0.0152323
688	3_ 5	0.0145704	ASV14	0.170305	0.305685	NA	0.0176168	0.0216552	0.0136761	0.0391655
689	3_ 5	0.0126429	ASV22	0.0346275	0.0830879	NA	0.0167829	0.0235556	0.0110532	0.0228143
690	3_ 5	0.0122887	ASV37	0.891444	0.930924	NA	0.010246	0.0223256	0.0135287	0.023086
691	3_ 5	0.0121315	ASV25	0.413318	0.579023	NA	0.0159323	0.0186445	0.014193	0.0180516
692	3_ 5	0.0113666	ASV29	0.87833	0.928866	NA	0.0124398	0.019426	0.0119349	0.0198988
693	3_ 5	0.010997	ASV19	0.892243	0.930924	NA	0.011053	0.0189136	0.0124863	0.0205941
694	3_ 5	0.0104746	ASV3	0.540548	0.688993	NA	0.0104433	0.0172915	0.0126046	0.0181168
695	3_ 4	0.055509	ASV2	0.76877	0.846593	NA	0.0842977	0.0683487	0.0961217	0.0891519
696	3_ 4	0.030567	ASV1	0.0149769	0.0397797	NA	0.0158249	0.0404172	0.0419448	0.0659828
697	3_ 4	0.0295353	ASV8	0.052051	0.114988	NA	0.0396274	0.0619254	0.0236854	0.0420596
698	3_ 4	0.0270397	ASV12	0.190665	0.331231	NA	0.0366203	0.0561544	0.0224051	0.0367582
699	3_ 4	0.0229298	ASV4	0.265848	0.421959	NA	0.0235572	0.0282857	0.0325646	0.0395859
700	3_ 4	0.020979	ASV14	0.474483	0.634706	NA	0.0176168	0.0216552	0.0256371	0.055698
701	3_ 4	0.0208518	ASV6	0.0343577	0.0828733	NA	0.0316955	0.0481573	0.0106152	0.0147581
702	3_ 4	0.0193464	ASV5	0.433035	0.597536	NA	0.0239075	0.0234031	0.0264887	0.0375164
703	3_ 4	0.0186545	ASV11	0.0441962	0.101357	NA	0.0287954	0.0416584	0.00894383	0.0112396
704	3_ 4	0.015953	ASV9	0.572035	0.715239	NA	0.0206807	0.0704065	0.0108369	0.0165403
705	3_ 4	0.0141706	ASV26	0.0233344	0.0594026	NA	0.0211461	0.0287619	0.0087893	0.0142491
706	3_ 4	0.0131321	ASV15	0.170059	0.305685	NA	0.0204088	0.0196497	0.0154967	0.0178732
707	3_ 4	0.0127255	ASV22	0.0260114	0.0651348	NA	0.0167829	0.0235556	0.011031	0.0191073
708	3_ 4	0.0120713	ASV3	0.125094	0.242535	NA	0.0104433	0.0172915	0.016531	0.019761
709	3_ 4	0.011933	ASV25	0.0255719	0.0642093	NA	0.0159323	0.0186445	0.0105958	0.0181608
710	3_ 4	0.0118025	ASV29	0.583548	0.726667	NA	0.0124398	0.019426	0.0137261	0.0179565
711	3_ 4	0.01123	ASV37	0.0425408	0.0982286	NA	0.010246	0.0223256	0.00975281	0.0237049
712	3_ 4	0.0107474	ASV39	0.40141	0.564924	NA	0.00915675	0.0128489	0.0128287	0.0258382
713	3_ 4	0.0101258	ASV61	0.0116311	0.0317181	NA	0.00658213	0.00771642	0.0122958	0.0459054
714	8_ 7	0.0451556	ASV2	0.37813	0.540386	NA	0.0544408	0.0656795	0.0677835	0.0657166
715	8_ 7	0.0417726	ASV1	0.56068	0.70681	NA	0.0552238	0.0783456	0.033256	0.059615
716	8_ 7	0.0267544	ASV8	0.186123	0.323952	NA	0.0220197	0.0455096	0.0331275	0.0659127
717	8_ 7	0.0209813	ASV12	0.0503009	0.113258	NA	0.0171265	0.0261789	0.0301105	0.0367566
718	8_ 7	0.0146955	ASV21	0.96227	0.971787	NA	0.00872264	0.0190282	0.0173641	0.0698117
719	8_ 7	0.0138133	ASV15	0.320539	0.48378	NA	0.0137458	0.0184189	0.0198809	0.0249416
720	8_ 7	0.0137413	ASV26	0.892431	0.930924	NA	0.0175298	0.0371573	0.00942589	0.0194358
721	8_ 7	0.0136814	ASV22	0.35883	0.519314	NA	0.0126821	0.0440001	0.0130419	0.0355147
722	8_ 7	0.0131931	ASV5	0.261702	0.416819	NA	0.0136547	0.0157485	0.0203787	0.0225959
723	8_ 7	0.0126103	ASV37	0.0508819	0.11371	NA	0.0161111	0.0475586	0.00535542	0.00820121
724	8_ 7	0.0125938	ASV3	0.750987	0.83757	NA	0.0148972	0.0181423	0.0167232	0.0205521
725	8_ 7	0.0124936	ASV19	0.183386	0.321571	NA	0.0147981	0.0485771	0.00824675	0.0146392
726	8_ 7	0.0118047	ASV6	0.650846	0.770783	NA	0.0116203	0.0169965	0.0152672	0.0288226
727	8_ 7	0.011464	ASV11	0.33208	0.494622	NA	0.00751343	0.0112281	0.0164722	0.037333
728	8_ 7	0.0110474	ASV13	0.657765	0.774664	NA	0.015723	0.0385583	0.0044723	0.00988395
729	8_ 7	0.0108195	ASV9	0.337962	0.499285	NA	0.0113506	0.0256935	0.0120591	0.0199773
730	8_ 7	0.0103903	ASV4	0.711227	0.811461	NA	0.0128269	0.0154089	0.0141238	0.0161777
731	8_ 7	0.0102087	ASV39	0.640064	0.764914	NA	0.00826424	0.0152536	0.0115008	0.0287777
732	8_10	0.0541105	ASV1	0.126667	0.244553	NA	0.0552238	0.0783456	0.0765471	0.0860769
733	8_10	0.0347843	ASV2	5.68785035698391e-07	3.03903167329547e-06	NA	0.0544408	0.0656795	0.0121116	0.0322812
734	8_10	0.0238793	ASV3	2.06331596204946e-05	8.06888242180192e-05	NA	0.0148972	0.0181423	0.0452022	0.0342875
735	8_10	0.0202196	ASV8	2.86894129047145e-06	1.20390732691473e-05	NA	0.0220197	0.0455096	0.0128818	0.0712652
736	8_10	0.0127112	ASV37	0.258479	0.413138	NA	0.0161111	0.0475586	0.00500152	0.0223046
737	8_10	0.0117776	ASV13	0.0110256	0.0301564	NA	0.015723	0.0385583	0.0053083	0.0159839
738	8_10	0.011378	ASV26	2.50948181085138e-05	9.68997388307738e-05	NA	0.0175298	0.0371573	0.00207843	0.00600406
739	8_10	0.0109883	ASV12	0.000130263	0.000456916	NA	0.0171265	0.0261789	0.00251249	0.00604035
740	8_10	0.0101968	ASV7	1.1257680955249e-05	4.51782043575275e-05	NA	0.00622714	0.00830356	0.0188594	0.0170033
741	8_10	0.0101851	ASV4	7.99600985412899e-05	0.00028817	NA	0.0128269	0.0154089	0.00708125	0.0240842
742	8_ 9	0.0430017	ASV1	0.941623	0.961599	NA	0.0552238	0.0783456	0.0395846	0.0614769
743	8_ 9	0.0375885	ASV2	0.32436	0.48707	NA	0.0544408	0.0656795	0.0380582	0.0520693
744	8_ 9	0.0169556	ASV8	0.192924	0.333893	NA	0.0220197	0.0455096	0.0115535	0.026232
745	8_ 9	0.0155899	ASV12	0.524295	0.67555	NA	0.0171265	0.0261789	0.0141128	0.0349693
746	8_ 9	0.0149715	ASV13	0.799079	0.864963	NA	0.015723	0.0385583	0.0131285	0.0264722
747	8_ 9	0.0137868	ASV5	0.739655	0.829967	NA	0.0136547	0.0157485	0.0199985	0.0274449
748	8_ 9	0.0137221	ASV3	0.213274	0.359406	NA	0.0148972	0.0181423	0.0210955	0.0209239
749	8_ 9	0.0132155	ASV26	0.627964	0.75916	NA	0.0175298	0.0371573	0.00820669	0.0141941
750	8_ 9	0.0126599	ASV6	0.467379	0.630721	NA	0.0116203	0.0169965	0.0153772	0.0293446
751	8_ 9	0.0125494	ASV15	0.60816	0.747838	NA	0.0137458	0.0184189	0.0150859	0.0231882
752	8_ 9	0.012219	ASV37	0.930414	0.958577	NA	0.0161111	0.0475586	0.00390996	0.0144134
753	8_ 9	0.0115903	ASV21	0.250713	0.405233	NA	0.00872264	0.0190282	0.0142379	0.0221988
754	8_ 9	0.0112922	ASV4	0.950589	0.964229	NA	0.0128269	0.0154089	0.015382	0.0191896
755	8_ 9	0.0112483	ASV19	0.394895	0.557449	NA	0.0147981	0.0485771	0.00474857	0.0125851
756	8_ 9	0.0109647	ASV60	0.284187	0.444605	NA	0.00774632	0.0184198	0.0129118	0.0234061
757	8_ 9	0.0100888	ASV106	0.298799	0.462546	NA	0.00650831	0.0192072	0.0123081	0.0237803
758	8_ 5	0.0483543	ASV1	0.77415	0.847612	NA	0.0552238	0.0783456	0.0465153	0.0854885
759	8_ 5	0.0467937	ASV2	0.115871	0.22802	NA	0.0544408	0.0656795	0.0741795	0.0734708
760	8_ 5	0.0296903	ASV8	0.0345776	0.0830879	NA	0.0220197	0.0455096	0.0403699	0.0630906
761	8_ 5	0.0220276	ASV26	0.160851	0.295644	NA	0.0175298	0.0371573	0.0270122	0.0442089
762	8_ 5	0.0202463	ASV12	0.0591229	0.128783	NA	0.0171265	0.0261789	0.0268532	0.0508648
763	8_ 5	0.0178998	ASV5	0.0956665	0.192801	NA	0.0136547	0.0157485	0.0292138	0.0398693
764	8_ 5	0.0166133	ASV37	0.0164678	0.0431165	NA	0.0161111	0.0475586	0.0135287	0.023086
765	8_ 5	0.0155897	ASV4	0.0591366	0.128783	NA	0.0128269	0.0154089	0.0259496	0.0318434
766	8_ 5	0.015533	ASV15	0.152944	0.286263	NA	0.0137458	0.0184189	0.0234728	0.031593
767	8_ 5	0.0145287	ASV19	0.0788004	0.164585	NA	0.0147981	0.0485771	0.0124863	0.0205941
768	8_ 5	0.0139734	ASV13	0.565151	0.710498	NA	0.015723	0.0385583	0.0109901	0.0229166
769	8_ 5	0.0122867	ASV22	0.204047	0.346616	NA	0.0126821	0.0440001	0.0110532	0.0228143
770	8_ 5	0.0113589	ASV3	0.623316	0.756707	NA	0.0148972	0.0181423	0.0126046	0.0181168
771	8_ 5	0.0104961	ASV9	0.446191	0.612014	NA	0.0113506	0.0256935	0.0117526	0.0152323
772	8_ 4	0.0563132	ASV2	0.0189317	0.0490092	NA	0.0544408	0.0656795	0.0961217	0.0891519
773	8_ 4	0.044392	ASV1	0.837154	0.895628	NA	0.0552238	0.0783456	0.0419448	0.0659828
774	8_ 4	0.022011	ASV8	0.279375	0.440387	NA	0.0220197	0.0455096	0.0236854	0.0420596
775	8_ 4	0.0195863	ASV4	0.0136623	0.0367125	NA	0.0128269	0.0154089	0.0325646	0.0395859
776	8_ 4	0.0183135	ASV12	0.231916	0.381955	NA	0.0171265	0.0261789	0.0224051	0.0367582
777	8_ 4	0.0171872	ASV14	0.0419193	0.0970374	NA	0.00616471	0.0111895	0.0256371	0.055698
778	8_ 4	0.0168319	ASV5	0.167856	0.304259	NA	0.0136547	0.0157485	0.0264887	0.0375164
779	8_ 4	0.0152073	ASV37	0.475166	0.634706	NA	0.0161111	0.0475586	0.00975281	0.0237049
780	8_ 4	0.013345	ASV26	0.795024	0.861794	NA	0.0175298	0.0371573	0.0087893	0.0142491
781	8_ 4	0.0125272	ASV3	0.782688	0.853251	NA	0.0148972	0.0181423	0.016531	0.019761
782	8_ 4	0.012447	ASV22	0.291153	0.454087	NA	0.0126821	0.0440001	0.011031	0.0191073
783	8_ 4	0.0119942	ASV13	0.602135	0.743766	NA	0.015723	0.0385583	0.0057436	0.0168085
784	8_ 4	0.0116824	ASV19	0.184055	0.321571	NA	0.0147981	0.0485771	0.00646654	0.00928443
785	8_ 4	0.0115847	ASV15	0.377867	0.540386	NA	0.0137458	0.0184189	0.0154967	0.0178732
786	8_ 4	0.0107265	ASV39	0.512728	0.666474	NA	0.00826424	0.0152536	0.0128287	0.0258382
787	8_ 4	0.0103037	ASV9	0.559013	0.706556	NA	0.0113506	0.0256935	0.0108369	0.0165403
788	7_10	0.0489507	ASV1	0.0161404	0.0426236	NA	0.033256	0.059615	0.0765471	0.0860769
789	7_10	0.0410734	ASV2	4.9416294869615e-08	1.16954773937805e-06	NA	0.0677835	0.0657166	0.0121116	0.0322812
790	7_10	0.0262503	ASV8	8.9476821981374e-07	4.1740710355778e-06	NA	0.0331275	0.0659127	0.0128818	0.0712652
791	7_10	0.0232147	ASV3	3.44074371692529e-05	0.000130663	NA	0.0167232	0.0205521	0.0452022	0.0342875
792	7_10	0.0183206	ASV12	3.06483780408247e-07	2.10192980742671e-06	NA	0.0301105	0.0367566	0.00251249	0.00604035
793	7_10	0.0146987	ASV21	0.000996821	0.00304345	NA	0.0173641	0.0698117	0.00829738	0.0281865
794	7_10	0.0126553	ASV5	6.69984194392026e-07	3.34627975351235e-06	NA	0.0203787	0.0225959	0.00461807	0.0117296
795	7_10	0.0119743	ASV15	2.6364525541893e-07	1.96133962883563e-06	NA	0.0198809	0.0249416	0.00232233	0.00500233
796	7_10	0.0106384	ASV4	3.80086253728292e-05	0.000142571	NA	0.0141238	0.0161777	0.00708125	0.0240842
797	7_10	0.0100365	ASV11	3.68738267314387e-07	2.25913645107948e-06	NA	0.0164722	0.037333	0.00114495	0.00229287
798	7_ 9	0.041794	ASV2	0.0334105	0.0812281	NA	0.0677835	0.0657166	0.0380582	0.0520693
799	7_ 9	0.0341295	ASV1	0.506656	0.662887	NA	0.033256	0.059615	0.0395846	0.0614769
800	7_ 9	0.0227423	ASV8	0.00670854	0.0189697	NA	0.0331275	0.0659127	0.0115535	0.026232
801	7_ 9	0.0217092	ASV12	0.00891478	0.0247513	NA	0.0301105	0.0367566	0.0141128	0.0349693
802	7_ 9	0.0172018	ASV21	0.31049	0.473811	NA	0.0173641	0.0698117	0.0142379	0.0221988
803	7_ 9	0.0160137	ASV5	0.47341	0.634706	NA	0.0203787	0.0225959	0.0199985	0.0274449
804	7_ 9	0.0149951	ASV15	0.206419	0.349998	NA	0.0198809	0.0249416	0.0150859	0.0231882
805	7_ 9	0.0144567	ASV6	0.300774	0.463777	NA	0.0152672	0.0288226	0.0153772	0.0293446
806	7_ 9	0.0142287	ASV3	0.223744	0.370707	NA	0.0167232	0.0205521	0.0210955	0.0209239
807	7_ 9	0.0128961	ASV11	0.0697406	0.148704	NA	0.0164722	0.037333	0.00958381	0.0173018
808	7_ 9	0.0116135	ASV4	0.768893	0.846593	NA	0.0141238	0.0161777	0.015382	0.0191896
809	7_ 5	0.0480266	ASV2	0.764724	0.846593	NA	0.0677835	0.0657166	0.0741795	0.0734708
810	7_ 5	0.0402704	ASV1	0.949513	0.964201	NA	0.033256	0.059615	0.0465153	0.0854885
811	7_ 5	0.0336113	ASV8	0.457794	0.621827	NA	0.0331275	0.0659127	0.0403699	0.0630906
812	7_ 5	0.0249385	ASV12	0.721186	0.815215	NA	0.0301105	0.0367566	0.0268532	0.0508648
813	7_ 5	0.0198469	ASV5	0.36011	0.520348	NA	0.0203787	0.0225959	0.0292138	0.0398693
814	7_ 5	0.0190137	ASV26	0.146795	0.277581	NA	0.00942589	0.0194358	0.0270122	0.0442089
815	7_ 5	0.0176941	ASV15	0.568798	0.712273	NA	0.0198809	0.0249416	0.0234728	0.031593
816	7_ 5	0.0160506	ASV4	0.127201	0.245068	NA	0.0141238	0.0161777	0.0259496	0.0318434
817	7_ 5	0.0150128	ASV21	0.461482	0.624598	NA	0.0173641	0.0698117	0.00844022	0.0253619
818	7_ 5	0.013911	ASV11	0.881007	0.930045	NA	0.0164722	0.037333	0.0125685	0.021514
819	7_ 5	0.012619	ASV3	0.628641	0.75916	NA	0.0167232	0.0205521	0.0126046	0.0181168
820	7_ 5	0.0125986	ASV25	0.461141	0.624598	NA	0.0135051	0.0252674	0.014193	0.0180516
821	7_ 5	0.0121657	ASV22	0.738345	0.82951	NA	0.0130419	0.0355147	0.0110532	0.0228143
822	7_ 5	0.0115136	ASV14	0.82685	0.889783	NA	0.0116063	0.0155488	0.0136761	0.0391655
823	7_ 5	0.0114327	ASV6	0.87194	0.924359	NA	0.0152672	0.0288226	0.0111819	0.014225
824	7_ 5	0.0111864	ASV39	0.967756	0.976255	NA	0.0115008	0.0287777	0.00958211	0.0206506
825	7_ 5	0.0103307	ASV9	0.940344	0.961599	NA	0.0120591	0.0199773	0.0117526	0.0152323
826	7_ 5	0.0103094	ASV29	0.454005	0.620878	NA	0.00950227	0.0198714	0.0119349	0.0198988
827	7_ 5	0.0100171	ASV19	0.496704	0.653762	NA	0.00824675	0.0146392	0.0124863	0.0205941
828	7_ 4	0.0560912	ASV2	0.19651	0.338189	NA	0.0677835	0.0657166	0.0961217	0.0891519
829	7_ 4	0.0362149	ASV1	0.337555	0.499285	NA	0.033256	0.059615	0.0419448	0.0659828
830	7_ 4	0.0274196	ASV8	0.568888	0.712273	NA	0.0331275	0.0659127	0.0236854	0.0420596
831	7_ 4	0.0233331	ASV12	0.426385	0.590133	NA	0.0301105	0.0367566	0.0224051	0.0367582
832	7_ 4	0.0200289	ASV4	0.0417204	0.0968208	NA	0.0141238	0.0161777	0.0325646	0.0395859
833	7_ 4	0.0190668	ASV5	0.782248	0.853251	NA	0.0203787	0.0225959	0.0264887	0.0375164
834	7_ 4	0.0187476	ASV14	0.959503	0.971127	NA	0.0116063	0.0155488	0.0256371	0.055698
835	7_ 4	0.0142496	ASV15	0.86562	0.919659	NA	0.0198809	0.0249416	0.0154967	0.0178732
836	7_ 4	0.0136065	ASV3	0.688755	0.79364	NA	0.0167232	0.0205521	0.016531	0.019761
837	7_ 4	0.0129813	ASV39	0.860427	0.9152	NA	0.0115008	0.0287777	0.0128287	0.0258382
838	7_ 4	0.0123495	ASV22	0.905633	0.94149	NA	0.0130419	0.0355147	0.011031	0.0191073
839	7_ 4	0.0122272	ASV21	0.0988104	0.198268	NA	0.0173641	0.0698117	0.00273756	0.00639145
840	7_ 4	0.0122148	ASV11	0.647649	0.769974	NA	0.0164722	0.037333	0.00894383	0.0112396
841	7_ 4	0.0117969	ASV25	0.378682	0.540386	NA	0.0135051	0.0252674	0.0105958	0.0181608
842	7_ 4	0.011745	ASV6	0.484163	0.643915	NA	0.0152672	0.0288226	0.0106152	0.0147581
843	7_ 4	0.0115963	ASV94	0.226945	0.37444	NA	0.0115443	0.0366773	0.00735917	0.0315196
844	7_ 4	0.0111341	ASV29	0.159826	0.295153	NA	0.00950227	0.0198714	0.0137261	0.0179565
845	7_ 4	0.0105974	ASV61	0.171304	0.306877	NA	0.00668562	0.0161386	0.0122958	0.0459054
846	7_ 4	0.01027	ASV9	0.639559	0.764914	NA	0.0120591	0.0199773	0.0108369	0.0165403
847	10_ 9	0.0527053	ASV1	0.0503794	0.113258	NA	0.0765471	0.0860769	0.0395846	0.0614769
848	10_ 9	0.0267461	ASV2	2.53790287306673e-05	9.75871439476286e-05	NA	0.0121116	0.0322812	0.0380582	0.0520693
849	10_ 9	0.0238097	ASV3	0.000884818	0.00273787	NA	0.0452022	0.0342875	0.0210955	0.0209239
850	10_ 9	0.0148734	ASV8	0.00397056	0.0114916	NA	0.0128818	0.0712652	0.0115535	0.026232
851	10_ 9	0.0136388	ASV5	1.24404636051127e-05	4.92792502288733e-05	NA	0.00461807	0.0117296	0.0199985	0.0274449
852	10_ 9	0.0130698	ASV21	7.35236379947331e-05	0.000268128	NA	0.00829738	0.0281865	0.0142379	0.0221988
853	10_ 9	0.0123156	ASV4	0.000412254	0.00134348	NA	0.00708125	0.0240842	0.015382	0.0191896
854	10_ 9	0.011652	ASV7	0.00852779	0.0237486	NA	0.0188594	0.0170033	0.0129511	0.0199276
855	10_ 9	0.010565	ASV13	0.00350197	0.0103151	NA	0.0053083	0.0159839	0.0131285	0.0264722
856	10_ 9	0.0105479	ASV60	8.06384258046686e-05	0.000289479	NA	0.00495158	0.0167895	0.0129118	0.0234061
857	10_ 9	0.0104062	ASV6	0.0001023	0.000362988	NA	0.00252453	0.00483327	0.0153772	0.0293446
858	10_ 9	0.0100304	ASV15	8.04879526023936e-06	3.27293931157521e-05	NA	0.00232233	0.00500233	0.0150859	0.0231882
859	10_ 5	0.0531951	ASV1	0.0416524	0.0968208	NA	0.0765471	0.0860769	0.0465153	0.0854885
860	10_ 5	0.04348	ASV2	4.55495008977985e-09	2.00352641462697e-07	NA	0.0121116	0.0322812	0.0741795	0.0734708
861	10_ 5	0.02976	ASV8	3.79768851422147e-08	1.02649286604986e-06	NA	0.0128818	0.0712652	0.0403699	0.0630906
862	10_ 5	0.0237045	ASV3	8.37327047367117e-07	4.02881443209623e-06	NA	0.0452022	0.0342875	0.0126046	0.0181168
863	10_ 5	0.0174639	ASV5	4.7756232531499e-08	1.16954773937805e-06	NA	0.00461807	0.0117296	0.0292138	0.0398693
864	10_ 5	0.016765	ASV4	6.97033945708941e-07	3.45112982008146e-06	NA	0.00708125	0.0240842	0.0259496	0.0318434
865	10_ 5	0.0163816	ASV26	1.0603111262608e-06	4.87212962516838e-06	NA	0.00207843	0.00600406	0.0270122	0.0442089
866	10_ 5	0.0158974	ASV12	7.76219583587823e-09	2.97227415548837e-07	NA	0.00251249	0.00604035	0.0268532	0.0508648
867	10_ 5	0.0137602	ASV15	6.39506763543281e-09	2.6713941622558e-07	NA	0.00232233	0.00500233	0.0234728	0.031593
868	10_ 5	0.0104403	ASV7	5.5913957857658e-07	3.03288511827143e-06	NA	0.0188594	0.0170033	0.00549387	0.0106998
869	10_ 5	0.0103256	ASV37	9.81061461400822e-05	0.000349456	NA	0.00500152	0.0223046	0.0135287	0.023086
870	10_ 4	0.0582298	ASV2	3.19529839807949e-09	1.56919652654785e-07	NA	0.0121116	0.0322812	0.0961217	0.0891519
871	10_ 4	0.0507757	ASV1	0.0888107	0.182588	NA	0.0765471	0.0860769	0.0419448	0.0659828
872	10_ 4	0.023658	ASV3	2.4612912914863e-05	9.54399450158612e-05	NA	0.0452022	0.0342875	0.016531	0.019761
873	10_ 4	0.0212915	ASV4	4.2001304017562e-07	2.50644145403503e-06	NA	0.00708125	0.0240842	0.0325646	0.0395859
874	10_ 4	0.0210462	ASV8	6.78458457573106e-08	1.34170166581154e-06	NA	0.0128818	0.0712652	0.0236854	0.0420596
875	10_ 4	0.0166051	ASV5	1.58928607731336e-07	1.69831849424533e-06	NA	0.00461807	0.0117296	0.0264887	0.0375164
876	10_ 4	0.0162222	ASV14	1.41693709535142e-08	4.65058996652841e-07	NA	0.00132244	0.0043525	0.0256371	0.055698
877	10_ 4	0.0139387	ASV12	7.65426177553569e-07	3.70224556406173e-06	NA	0.00251249	0.00604035	0.0224051	0.0367582
878	9_ 5	0.0433359	ASV2	0.0039764	0.0114916	NA	0.0380582	0.0520693	0.0741795	0.0734708
879	9_ 5	0.0412269	ASV1	0.619469	0.753618	NA	0.0395846	0.0614769	0.0465153	0.0854885
880	9_ 5	0.0262737	ASV8	0.000960356	0.00294189	NA	0.0115535	0.026232	0.0403699	0.0630906
881	9_ 5	0.0201816	ASV5	0.167795	0.304259	NA	0.0199985	0.0274449	0.0292138	0.0398693
882	9_ 5	0.0199715	ASV12	0.00363571	0.010607	NA	0.0141128	0.0349693	0.0268532	0.0508648
883	9_ 5	0.0180253	ASV26	0.0597936	0.129906	NA	0.00820669	0.0141941	0.0270122	0.0442089
884	9_ 5	0.0165763	ASV15	0.0527705	0.116298	NA	0.0150859	0.0231882	0.0234728	0.031593
885	9_ 5	0.0163268	ASV4	0.0746904	0.157432	NA	0.015382	0.0191896	0.0259496	0.0318434
886	9_ 5	0.0135228	ASV3	0.0411705	0.0962741	NA	0.0210955	0.0209239	0.0126046	0.0181168
887	9_ 5	0.0121315	ASV13	0.890086	0.930924	NA	0.0131285	0.0264722	0.0109901	0.0229166
888	9_ 5	0.0120709	ASV6	0.323127	0.486012	NA	0.0153772	0.0293446	0.0111819	0.014225
889	9_ 5	0.0118512	ASV21	0.107586	0.214007	NA	0.0142379	0.0221988	0.00844022	0.0253619
890	9_ 5	0.0106417	ASV106	0.208127	0.352244	NA	0.0123081	0.0237803	0.00767837	0.024043
891	9_ 5	0.0103932	ASV11	0.0805646	0.167131	NA	0.00958381	0.0173018	0.0125685	0.021514
892	9_ 5	0.0102472	ASV60	0.221187	0.367579	NA	0.0129118	0.0234061	0.00670267	0.01456
893	9_ 4	0.0551841	ASV2	0.000388977	0.00127668	NA	0.0380582	0.0520693	0.0961217	0.0891519
894	9_ 4	0.0373255	ASV1	0.685029	0.791876	NA	0.0395846	0.0614769	0.0419448	0.0659828
895	9_ 4	0.0201926	ASV4	0.0221593	0.0567252	NA	0.015382	0.0191896	0.0325646	0.0395859
896	9_ 4	0.0194951	ASV5	0.272237	0.430612	NA	0.0199985	0.0274449	0.0264887	0.0375164
897	9_ 4	0.0180281	ASV12	0.0459593	0.104546	NA	0.0141128	0.0349693	0.0224051	0.0367582
898	9_ 4	0.0174693	ASV8	0.0240279	0.060999	NA	0.0115535	0.026232	0.0236854	0.0420596
899	9_ 4	0.0165736	ASV14	0.000247281	0.000829383	NA	0.00288263	0.00499444	0.0256371	0.055698
900	9_ 4	0.0142079	ASV3	0.322304	0.48557	NA	0.0210955	0.0209239	0.016531	0.019761
901	9_ 4	0.0129153	ASV15	0.161279	0.29584	NA	0.0150859	0.0231882	0.0154967	0.0178732
902	9_ 4	0.0123197	ASV6	0.766034	0.846593	NA	0.0153772	0.0293446	0.0106152	0.0147581
903	9_ 4	0.0102435	ASV13	0.350822	0.509329	NA	0.0131285	0.0264722	0.0057436	0.0168085
904	5_ 4	0.056458	ASV2	0.28447	0.444605	NA	0.0741795	0.0734708	0.0961217	0.0891519
905	5_ 4	0.0439109	ASV1	0.337442	0.499285	NA	0.0465153	0.0854885	0.0419448	0.0659828
906	5_ 4	0.0302957	ASV8	0.149476	0.280918	NA	0.0403699	0.0630906	0.0236854	0.0420596
907	5_ 4	0.0231593	ASV5	0.71462	0.811461	NA	0.0292138	0.0398693	0.0264887	0.0375164
908	5_ 4	0.0228149	ASV4	0.524856	0.67555	NA	0.0259496	0.0318434	0.0325646	0.0395859
909	5_ 4	0.0223094	ASV12	0.514529	0.66787	NA	0.0268532	0.0508648	0.0224051	0.0367582
910	5_ 4	0.0205537	ASV14	0.778775	0.851004	NA	0.0136761	0.0391655	0.0256371	0.055698
911	5_ 4	0.018744	ASV26	0.147723	0.278763	NA	0.0270122	0.0442089	0.0087893	0.0142491
912	5_ 4	0.0159853	ASV15	0.490892	0.649107	NA	0.0234728	0.031593	0.0154967	0.0178732
913	5_ 4	0.0127504	ASV37	0.0618801	0.133492	NA	0.0135287	0.023086	0.00975281	0.0237049
914	5_ 4	0.0124045	ASV3	0.311405	0.473811	NA	0.0126046	0.0181168	0.016531	0.019761
915	5_ 4	0.0118389	ASV39	0.786098	0.855952	NA	0.00958211	0.0206506	0.0128287	0.0258382
916	5_ 4	0.011632	ASV29	0.559709	0.706556	NA	0.0119349	0.0198988	0.0137261	0.0179565
917	5_ 4	0.0113764	ASV25	0.167731	0.304259	NA	0.014193	0.0180516	0.0105958	0.0181608
918	5_ 4	0.0107773	ASV22	0.886135	0.930924	NA	0.0110532	0.0228143	0.011031	0.0191073
919	5_ 4	0.010738	ASV61	0.0319147	0.0780043	NA	0.00742144	0.0141043	0.0122958	0.0459054

## Sheet: Bacterial Extremes
	Comparison	SIMPER	OTU	krusk_p.val	fdr_krusk_p.val	Taxonomy	Left mean abund	Left stdev	Right mean abund	Right stdev
1	Liquid_Solid	0.0397521	ASV1	0.000215484	0.000413827	NA	0.00128806	0.00169485	0.0490005	0.0601138
2	Liquid_Solid	0.0328999	ASV3	0.624463	0.705441	NA	0.0660512	0.052892	0.0437743	0.0145063
3	Liquid_Solid	0.0171957	ASV31	0.000517858	0.000911646	NA	0.000345229	0.000419819	0.0210311	0.0202222
4	Liquid_Solid	0.0164586	ASV48	0.00192876	0.00322734	NA	0.0242157	0.0209098	0.00489076	0.00307336
5	Liquid_Solid	0.0140614	ASV7	0.00211361	0.00350196	NA	0.0332892	0.0167301	0.0178188	0.00665193
6	Liquid_Solid	0.0126909	ASV91	0.000364151	0.00066893	NA	0.0190304	0.0169446	0.00392977	0.00205721
7	Liquid_Solid	0.0120604	ASV69	0.000192959	0.000374829	NA	0.0168057	0.0167454	0.00229289	0.00156208
8	Liquid_Solid	0.0108884	ASV102	7.95481973166712e-05	0.000174593	NA	0.0151024	0.0114022	0.00200224	0.00197213
9	Liquid_Solid	0.01046	ASV57	0.000139551	0.00027746	NA	0.0154018	0.00777054	0.00286952	0.00194938
10	Liquid_Solid	0.0100588	ASV93	5.02189486849568e-05	0.000119535	NA	0.014574	0.0111334	0.0024241	0.00112421
11	Liquid_Mid	0.0428123	ASV2	4.76317555474693e-06	2.36757843750656e-05	NA	0	0	0.0708271	0.0701722
12	Liquid_Mid	0.0318874	ASV3	0.00394133	0.00640466	NA	0.0660512	0.052892	0.0168557	0.0181305
13	Liquid_Mid	0.0236798	ASV12	4.73994752298618e-06	2.36757843750656e-05	NA	0	0	0.0391968	0.0404589
14	Liquid_Mid	0.0193534	ASV8	4.73994752298618e-06	2.36757843750656e-05	NA	0	0	0.0320506	0.0447278
15	Liquid_Mid	0.0170368	ASV7	8.93641919828596e-05	0.000193622	NA	0.0332892	0.0167301	0.00552333	0.00889024
16	Liquid_Mid	0.0166715	ASV9	6.88574076074926e-06	2.94955022169666e-05	NA	1.12100082954061e-05	4.04182597074635e-05	0.0275839	0.0414939
17	Liquid_Mid	0.0163307	ASV14	4.73994752298618e-06	2.36757843750656e-05	NA	0	0	0.026996	0.0614115
18	Liquid_Mid	0.0157611	ASV5	4.73994752298618e-06	2.36757843750656e-05	NA	0	0	0.0260668	0.0363074
19	Liquid_Mid	0.0142252	ASV15	4.73994752298618e-06	2.36757843750656e-05	NA	0	0	0.0235298	0.0283506
20	Liquid_Mid	0.0136246	ASV48	2.12206917747263e-05	5.9771615165479e-05	NA	0.0242157	0.0209098	0.00148715	0.00158038
21	Liquid_Mid	0.0134672	ASV1	0.164541	0.235656	NA	0.00128806	0.00169485	0.022689	0.0349718
22	Liquid_Mid	0.0122982	ASV19	6.54104029331858e-05	0.000147391	NA	0	0	0.020344	0.0620972
23	Liquid_Mid	0.0114207	ASV91	6.88574076074926e-06	2.94955022169666e-05	NA	0.0190304	0.0169446	0	0
24	Liquid_Other	0.0374706	ASV2	1.08056003844578e-09	9.13073232486688e-08	NA	0	0	0.0633124	0.0691374
25	Liquid_Other	0.0324397	ASV3	5.80391579884861e-06	2.80246220001547e-05	NA	0.0660512	0.052892	0.016296	0.0205093
26	Liquid_Other	0.0237121	ASV1	3.25184448206313e-05	8.57079262235534e-05	NA	0.00128806	0.00169485	0.0408238	0.0697804
27	Liquid_Other	0.0165769	ASV8	7.40987599308777e-09	1.25226904283183e-07	NA	0	0	0.0280149	0.0571841
28	Liquid_Other	0.0163879	ASV7	3.70740295060798e-08	3.15040349739645e-07	NA	0.0332892	0.0167301	0.00751944	0.0132899
29	Liquid_Other	0.0135433	ASV12	5.93869955249338e-09	1.11629771201088e-07	NA	0	0	0.0228734	0.0408146
30	Liquid_Other	0.0133667	ASV48	4.15829393377902e-09	1.11629771201088e-07	NA	0.0242157	0.0209098	0.00164322	0.00252302
31	Liquid_Other	0.0127437	ASV4	3.03522492043929e-09	1.11629771201088e-07	NA	0	0	0.0215436	0.0311166
32	Liquid_Other	0.0126993	ASV5	2.71025704853368e-09	1.11629771201088e-07	NA	0	0	0.021464	0.028553
33	Liquid_Other	0.011206	ASV91	1.14768235177515e-75	1.9395831745e-73	NA	0.0190304	0.0169446	0	0
34	Liquid_Other	0.0105751	ASV15	5.94478071485082e-09	1.11629771201088e-07	NA	0	0	0.0178685	0.0243885
35	Liquid_High	0.0718798	ASV1	0.00122032	0.00206234	NA	0.00128806	0.00169485	0.0920908	0.0981046
36	Liquid_High	0.0355531	ASV3	0.626131	0.705441	NA	0.0660512	0.052892	0.0624712	0.0319521
37	Liquid_High	0.0158408	ASV48	0.000441376	0.000785185	NA	0.0242157	0.0209098	0.00431373	0.00238494
38	Liquid_High	0.0149261	ASV91	3.63801497414403e-06	2.36757843750656e-05	NA	0.0190304	0.0169446	0	0
39	Liquid_High	0.0144977	ASV7	0.158464	0.230866	NA	0.0332892	0.0167301	0.0283756	0.0219765
40	Liquid_High	0.0107813	ASV102	0.000105709	0.00022331	NA	0.0151024	0.0114022	0.00206982	0.00420656
41	Liquid_High	0.0107422	ASV69	0.000585489	0.00102008	NA	0.0168057	0.0167454	0.003369	0.00159512
42	Liquid_High	0.0102338	ASV57	7.0167107404992e-05	0.000156029	NA	0.0154018	0.00777054	0.00267954	0.00326797
43	Liquid_Low	0.0321637	ASV3	0.000610855	0.00105341	NA	0.0660512	0.052892	0.0153869	0.0128664
44	Liquid_Low	0.0255756	ASV2	4.76317555474693e-06	2.36757843750656e-05	NA	0	0	0.0416535	0.035904
45	Liquid_Low	0.0250919	ASV22	1.85434081530794e-05	5.33711892108006e-05	NA	0	0	0.0407506	0.0812694
46	Liquid_Low	0.0212549	ASV1	0.000124593	0.000250669	NA	0.00128806	0.00169485	0.0356636	0.0435135
47	Liquid_Low	0.0158239	ASV7	4.51400089283009e-05	0.000108981	NA	0.0332892	0.0167301	0.00753571	0.00650158
48	Liquid_Low	0.0151512	ASV5	4.76317555474693e-06	2.36757843750656e-05	NA	0	0	0.0246881	0.04438
49	Liquid_Low	0.0146139	ASV4	4.73994752298618e-06	2.36757843750656e-05	NA	0	0	0.0238015	0.0244507
50	Liquid_Low	0.0140028	ASV48	3.97324650066993e-05	9.7315747625104e-05	NA	0.0242157	0.0209098	0.0012702	0.0014633
51	Liquid_Low	0.0130032	ASV15	4.76317555474693e-06	2.36757843750656e-05	NA	0	0	0.0211806	0.0178825
52	Liquid_Low	0.0116216	ASV91	6.88574076074926e-06	2.94955022169666e-05	NA	0.0190304	0.0169446	0	0
53	Liquid_Low	0.0108747	ASV6	9.23308901426981e-06	3.00075392963769e-05	NA	3.34421114523648e-05	8.67128475266389e-05	0.0177075	0.0228659
54	Solid_Mid	0.0455775	ASV2	8.90100954476505e-06	2.94955022169666e-05	NA	0	0	0.0708271	0.0701722
55	Solid_Mid	0.0325512	ASV1	0.133158	0.197401	NA	0.0490005	0.0601138	0.022689	0.0349718
56	Solid_Mid	0.0252092	ASV12	8.85546874716756e-06	2.94955022169666e-05	NA	0	0	0.0391968	0.0404589
57	Solid_Mid	0.0206034	ASV8	8.85546874716756e-06	2.94955022169666e-05	NA	0	0	0.0320506	0.0447278
58	Solid_Mid	0.0192157	ASV3	0.00243142	0.00398942	NA	0.0437743	0.0145063	0.0168557	0.0181305
59	Solid_Mid	0.0177554	ASV9	8.90100954476505e-06	2.94955022169666e-05	NA	0	0	0.0275839	0.0414939
60	Solid_Mid	0.0173855	ASV14	8.85546874716756e-06	2.94955022169666e-05	NA	0	0	0.026996	0.0614115
61	Solid_Mid	0.0167791	ASV5	8.85546874716756e-06	2.94955022169666e-05	NA	0	0	0.0260668	0.0363074
62	Solid_Mid	0.015144	ASV15	8.85546874716756e-06	2.94955022169666e-05	NA	0	0	0.0235298	0.0283506
63	Solid_Mid	0.0130925	ASV19	0.000109381	0.000225432	NA	0	0	0.020344	0.0620972
64	Solid_Mid	0.0126912	ASV31	0.0151364	0.0241325	NA	0.0210311	0.0202222	0.00421529	0.00757396
65	Solid_Mid	0.0103133	ASV4	8.81011695511204e-06	2.94955022169666e-05	NA	0	0	0.0160194	0.022846
66	Solid_Mid	0.0100452	ASV13	0.000335132	0.000622388	NA	0	0	0.0156403	0.047196
67	Solid_Other	0.039673	ASV2	4.45336921157218e-09	1.11629771201088e-07	NA	0	0	0.0633124	0.0691374
68	Solid_Other	0.0386463	ASV1	0.21104	0.2931	NA	0.0490005	0.0601138	0.0408238	0.0697804
69	Solid_Other	0.0203979	ASV3	1.4441197866452e-05	4.51956007301923e-05	NA	0.0437743	0.0145063	0.016296	0.0205093
70	Solid_Other	0.0175512	ASV8	2.65881264108795e-08	2.4963296463548e-07	NA	0	0	0.0280149	0.0571841
71	Solid_Other	0.0143393	ASV12	2.16503030680071e-08	2.28900461871425e-07	NA	0	0	0.0228734	0.0408146
72	Solid_Other	0.0134927	ASV4	1.16121199582827e-08	1.63537356079148e-07	NA	0	0	0.0215436	0.0311166
73	Solid_Other	0.0134457	ASV5	1.04536880693504e-08	1.60606662156384e-07	NA	0	0	0.021464	0.028553
74	Solid_Other	0.0124366	ASV31	0.000148033	0.000290902	NA	0.0210311	0.0202222	0.00316624	0.00617984
75	Solid_Other	0.0111967	ASV15	2.16710496446319e-08	2.28900461871425e-07	NA	0	0	0.0178685	0.0243885
76	Solid_High	0.0823756	ASV1	0.549626	0.640598	NA	0.0490005	0.0601138	0.0920908	0.0981046
77	Solid_High	0.026418	ASV3	0.201081	0.283189	NA	0.0437743	0.0145063	0.0624712	0.0319521
78	Solid_High	0.0184731	ASV31	0.0178448	0.0281848	NA	0.0210311	0.0202222	0.00480366	0.0101951
79	Solid_High	0.0134835	ASV7	0.0362131	0.0561469	NA	0.0178188	0.00665193	0.0283756	0.0219765
80	Solid_High	0.010568	ASV23	0.913323	0.941168	NA	0.0143343	0.00882919	0.016258	0.0114422
81	Solid_Low	0.0342224	ASV1	0.86249	0.911005	NA	0.0490005	0.0601138	0.0356636	0.0435135
82	Solid_Low	0.0275523	ASV2	8.90100954476505e-06	2.94955022169666e-05	NA	0	0	0.0416535	0.035904
83	Solid_Low	0.0270313	ASV22	3.27697550258183e-05	8.57079262235534e-05	NA	0	0	0.0407506	0.0812694
84	Solid_Low	0.0194862	ASV3	0.000428568	0.000770511	NA	0.0437743	0.0145063	0.0153869	0.0128664
85	Solid_Low	0.0163222	ASV5	8.90100954476505e-06	2.94955022169666e-05	NA	0	0	0.0246881	0.04438
86	Solid_Low	0.0157434	ASV4	8.85546874716756e-06	2.94955022169666e-05	NA	0	0	0.0238015	0.0244507
87	Solid_Low	0.0140082	ASV15	8.90100954476505e-06	2.94955022169666e-05	NA	0	0	0.0211806	0.0178825
88	Solid_Low	0.0130301	ASV31	0.01193	0.0192016	NA	0.0210311	0.0202222	0.00409654	0.00797756
89	Solid_Low	0.0117372	ASV6	8.90100954476505e-06	2.94955022169666e-05	NA	0	0	0.0177075	0.0228659
90	Solid_Low	0.0103729	ASV26	3.27697550258183e-05	8.57079262235534e-05	NA	0	0	0.0156805	0.0196821
91	Mid_Other	0.0487439	ASV2	0.792996	0.84287	NA	0.0708271	0.0701722	0.0633124	0.0691374
92	Mid_Other	0.0314527	ASV1	0.251898	0.337863	NA	0.022689	0.0349718	0.0408238	0.0697804
93	Mid_Other	0.0282286	ASV8	0.456953	0.563687	NA	0.0320506	0.0447278	0.0280149	0.0571841
94	Mid_Other	0.028112	ASV12	0.237284	0.320808	NA	0.0391968	0.0404589	0.0228734	0.0408146
95	Mid_Other	0.0204454	ASV9	0.161683	0.233542	NA	0.0275839	0.0414939	0.0132725	0.0325849
96	Mid_Other	0.020198	ASV14	0.173054	0.245766	NA	0.026996	0.0614115	0.0123897	0.0281501
97	Mid_Other	0.0194294	ASV5	0.50169	0.605611	NA	0.0260668	0.0363074	0.021464	0.028553
98	Mid_Other	0.0174255	ASV15	0.639851	0.716125	NA	0.0235298	0.0283506	0.0178685	0.0243885
99	Mid_Other	0.0167302	ASV19	0.508661	0.609672	NA	0.020344	0.0620972	0.00823204	0.0205469
100	Mid_Other	0.0160277	ASV4	0.760802	0.818953	NA	0.0160194	0.022846	0.0215436	0.0311166
101	Mid_Other	0.0141715	ASV13	0.410251	0.525246	NA	0.0156403	0.047196	0.00885585	0.0218382
102	Mid_Other	0.013073	ASV3	0.948583	0.965726	NA	0.0168557	0.0181305	0.016296	0.0205093
103	Mid_Other	0.0126496	ASV6	0.60799	0.694259	NA	0.0132071	0.0170335	0.0155448	0.0280329
104	Mid_Other	0.0112162	ASV26	0.903268	0.941168	NA	0.0102334	0.0162754	0.0132639	0.0254248
105	Mid_High	0.0556057	ASV1	0.0337234	0.0527709	NA	0.022689	0.0349718	0.0920908	0.0981046
106	Mid_High	0.0444989	ASV2	5.40211619167399e-05	0.0001268	NA	0.0708271	0.0701722	0.000565239	0.000655152
107	Mid_High	0.0299066	ASV3	0.000406952	0.000739515	NA	0.0168557	0.0181305	0.0624712	0.0319521
108	Mid_High	0.0247503	ASV12	5.86886421217631e-05	0.000135868	NA	0.0391968	0.0404589	8.90374389239423e-05	0.000173525
109	Mid_High	0.0201173	ASV8	6.39676591474783e-05	0.000146088	NA	0.0320506	0.0447278	0.000255119	0.000300654
110	Mid_High	0.0173626	ASV9	3.2964587009059e-05	8.57079262235534e-05	NA	0.0275839	0.0414939	0.000177007	0.000398878
111	Mid_High	0.0170523	ASV14	1.56852089466277e-05	4.81963693087289e-05	NA	0.026996	0.0614115	7.74930590568415e-05	0.000139054
112	Mid_High	0.016393	ASV5	1.86325453457825e-05	5.33711892108006e-05	NA	0.0260668	0.0363074	0.000176878	0.000281792
113	Mid_High	0.0153418	ASV7	0.000295502	0.000554887	NA	0.00552333	0.00889024	0.0283756	0.0219765
114	Mid_High	0.0148403	ASV15	1.76506285436469e-05	5.32670754263628e-05	NA	0.0235298	0.0283506	8.88854798725567e-05	0.000150741
115	Mid_High	0.0128434	ASV19	0.000789819	0.00134828	NA	0.020344	0.0620972	8.89631329642998e-05	0.00016195
116	Mid_High	0.0100015	ASV4	2.77753710102569e-05	7.69514377169413e-05	NA	0.0160194	0.022846	0.000243227	0.000458645
117	Mid_Low	0.042221	ASV2	0.544283	0.638776	NA	0.0708271	0.0701722	0.0416535	0.035904
118	Mid_Low	0.0275629	ASV22	0.524741	0.624516	NA	0.00397738	0.00463978	0.0407506	0.0812694
119	Mid_Low	0.0264779	ASV1	0.118872	0.17937	NA	0.022689	0.0349718	0.0356636	0.0435135
120	Mid_Low	0.0250066	ASV12	0.370636	0.478149	NA	0.0391968	0.0404589	0.0129266	0.0148824
121	Mid_Low	0.0221255	ASV5	0.686041	0.752864	NA	0.0260668	0.0363074	0.0246881	0.04438
122	Mid_Low	0.0217352	ASV14	0.15631	0.229707	NA	0.026996	0.0614115	0.0135182	0.0326595
123	Mid_Low	0.0214521	ASV9	0.312111	0.415329	NA	0.0275839	0.0414939	0.014882	0.0312094
124	Mid_Low	0.0198966	ASV8	0.23638	0.320808	NA	0.0320506	0.0447278	0.00714379	0.00541618
125	Mid_Low	0.0173681	ASV19	0.338033	0.445604	NA	0.020344	0.0620972	0.00915039	0.0124589
126	Mid_Low	0.0172312	ASV15	0.686041	0.752864	NA	0.0235298	0.0283506	0.0211806	0.0178825
127	Mid_Low	0.016452	ASV4	0.435331	0.549037	NA	0.0160194	0.022846	0.0238015	0.0244507
128	Mid_Low	0.0128713	ASV6	0.750727	0.813288	NA	0.0132071	0.0170335	0.0177075	0.0228659
129	Mid_Low	0.0123303	ASV13	0.125281	0.187367	NA	0.0156403	0.047196	0.00537312	0.00668489
130	Mid_Low	0.0119017	ASV26	0.563533	0.647872	NA	0.0102334	0.0162754	0.0156805	0.0196821
131	Mid_Low	0.0116557	ASV3	0.976965	0.976965	NA	0.0168557	0.0181305	0.0153869	0.0128664
132	Mid_Low	0.0110444	ASV11	0.908033	0.941168	NA	0.00938046	0.0105054	0.0138194	0.0312697
133	Mid_Low	0.0104037	ASV133	0.670253	0.745216	NA	0.000651077	0.00167971	0.0150165	0.0490336
134	Other_High	0.0584888	ASV1	0.073032	0.112204	NA	0.0408238	0.0697804	0.0920908	0.0981046
135	Other_High	0.0391261	ASV2	5.71312643534571e-09	1.11629771201088e-07	NA	0.0633124	0.0691374	0.000565239	0.000655152
136	Other_High	0.0308495	ASV3	4.48726195127576e-07	3.44703304438911e-06	NA	0.016296	0.0205093	0.0624712	0.0319521
137	Other_High	0.017325	ASV8	1.93066264221303e-07	1.55372374540001e-06	NA	0.0280149	0.0571841	0.000255119	0.000300654
138	Other_High	0.0147894	ASV7	5.93657468690762e-07	4.36209183516256e-06	NA	0.00751944	0.0132899	0.0283756	0.0219765
139	Other_High	0.0142152	ASV12	2.56258816632643e-08	2.4963296463548e-07	NA	0.0228734	0.0408146	8.90374389239423e-05	0.000173525
140	Other_High	0.0132962	ASV4	3.72828816259935e-08	3.15040349739645e-07	NA	0.0215436	0.0311166	0.000243227	0.000458645
141	Other_High	0.0132747	ASV5	1.32323800832828e-08	1.72020941082677e-07	NA	0.021464	0.028553	0.000176878	0.000281792
142	Other_High	0.0110876	ASV15	1.75096178392184e-08	2.11366101059136e-07	NA	0.0178685	0.0243885	8.88854798725567e-05	0.000150741
143	Other_Low	0.0381005	ASV2	0.561694	0.647872	NA	0.0633124	0.0691374	0.0416535	0.035904
144	Other_Low	0.0347601	ASV1	0.211587	0.2931	NA	0.0408238	0.0697804	0.0356636	0.0435135
145	Other_Low	0.0299398	ASV22	0.355442	0.462075	NA	0.011057	0.0262218	0.0407506	0.0812694
146	Other_Low	0.0200772	ASV5	0.955751	0.967197	NA	0.021464	0.028553	0.0246881	0.04438
147	Other_Low	0.0182796	ASV4	0.434617	0.549037	NA	0.0215436	0.0311166	0.0238015	0.0244507
148	Other_Low	0.0177417	ASV8	0.536645	0.634216	NA	0.0280149	0.0571841	0.00714379	0.00541618
149	Other_Low	0.0163059	ASV12	0.874872	0.918344	NA	0.0228734	0.0408146	0.0129266	0.0148824
150	Other_Low	0.0149061	ASV6	0.340136	0.445604	NA	0.0155448	0.0280329	0.0177075	0.0228659
151	Other_Low	0.01468	ASV15	0.22332	0.306837	NA	0.0178685	0.0243885	0.0211806	0.0178825
152	Other_Low	0.0143293	ASV9	0.923523	0.945911	NA	0.0132725	0.0325849	0.014882	0.0312094
153	Other_Low	0.0134992	ASV26	0.475111	0.581839	NA	0.0132639	0.0254248	0.0156805	0.0196821
154	Other_Low	0.0134121	ASV14	0.962899	0.96863	NA	0.0123897	0.0281501	0.0135182	0.0326595
155	Other_Low	0.0132096	ASV11	0.782453	0.836927	NA	0.0127207	0.0243924	0.0138194	0.0312697
156	Other_Low	0.0120038	ASV39	0.0936146	0.14253	NA	0.00823986	0.0181089	0.0146708	0.0261113
157	Other_Low	0.0118735	ASV3	0.729021	0.794869	NA	0.016296	0.0205093	0.0153869	0.0128664
158	Other_Low	0.010797	ASV133	0.484725	0.589342	NA	0.0015585	0.00724015	0.0150165	0.0490336
159	Other_Low	0.010419	ASV25	0.44397	0.554666	NA	0.0118933	0.0230208	0.011186	0.0129006
160	High_Low	0.0570861	ASV1	0.446359	0.554666	NA	0.0920908	0.0981046	0.0356636	0.0435135
161	High_Low	0.031128	ASV3	0.000112513	0.000229092	NA	0.0624712	0.0319521	0.0153869	0.0128664
162	High_Low	0.0268617	ASV2	3.37399353505243e-05	8.62860692309971e-05	NA	0.000565239	0.000655152	0.0416535	0.035904
163	High_Low	0.0266687	ASV22	0.000109222	0.000225432	NA	7.74369301945828e-05	0.000200182	0.0407506	0.0812694
164	High_Low	0.0160175	ASV5	3.42080866182059e-05	8.62860692309971e-05	NA	0.000176878	0.000281792	0.0246881	0.04438
165	High_Low	0.0154072	ASV4	3.54355381476948e-05	8.80677345141238e-05	NA	0.000243227	0.000458645	0.0238015	0.0244507
166	High_Low	0.0140409	ASV7	0.0002681	0.000509089	NA	0.0283756	0.0219765	0.00753571	0.00650158
167	High_Low	0.0137817	ASV15	1.39308151837409e-05	4.44209012462681e-05	NA	8.88854798725567e-05	0.000150741	0.0211806	0.0178825
168	High_Low	0.0115235	ASV6	1.80457371330703e-05	5.33711892108006e-05	NA	0.000111406	0.000179745	0.0177075	0.0228659
169	High_Low	0.0101937	ASV26	9.34163607637764e-05	0.00019984	NA	0.000100335	0.000191088	0.0156805	0.0196821

## Sheet: Fungal Percentiles
	Comparison	SIMPER	OTU	krusk_p.val	fdr_krusk_p.val	Taxonomy	Left mean abund	Left stdev	Right mean abund	Right stdev
1	12_11	0.117124	ASV2	0.0909689	0.226091	NA	0.31201	0.102496	0.185034	0.133285		11 - Rumen Liquid
2	12_11	0.0657649	ASV7	0.0579854	0.159628	NA	8.92857142857143e-05	0.000309295	0.0910546	0.152418		12 - Rumen Solid
3	12_11	0.0567193	ASV40	0.553556	0.728351	NA	0.0335417	0.0878775	0.0571033	0.128042
4	12_11	0.0534127	ASV11	0.964349	0.982961	NA	0.0628957	0.074546	0.0521994	0.0712255
5	12_11	0.0497653	ASV4	0.007214	0.0341541	NA	0.0772435	0.0506565	0.0135143	0.0253856
6	12_11	0.0463827	ASV8	0.00295295	0.0174726	NA	8.92857142857143e-05	0.000309295	0.0641955	0.0987769
7	12_11	0.0396805	ASV3	0.00234579	0.0146715	NA	0.0755071	0.0367879	0.022328	0.0189036
8	12_11	0.0387962	ASV20	0.102729	0.244969	NA	0.0607952	0.0342124	0.028121	0.045285
9	12_11	0.0331781	ASV5	0.00308301	0.0179683	NA	0.0548149	0.0222777	0.0128129	0.0219455
10	12_11	0.0323276	ASV27	0.275584	0.483689	NA	0.0428388	0.0684958	0.00547091	0.0144747
11	12_11	0.0283937	ASV9	0.128781	0.289632	NA	0.0401392	0.0431885	0.00546806	0.00742787
12	12_11	0.0254777	ASV19	0.0790457	0.202215	NA	0.0381853	0.0376389	0.00987633	0.013815
13	12_11	0.0235925	ASV33	0.52236	0.715548	NA	0.0305783	0.0389553	0.0134943	0.0248336
14	12_11	0.0212508	ASV32	0.16113	0.337899	NA	0.0340303	0.0323127	0.0163794	0.0177816
15	12_11	0.0208981	ASV26	0.00107214	0.00788079	NA	0	0	0.0289072	0.0234236
16	12_11	0.0203066	ASV73	0.799502	0.88174	NA	0.0279268	0.0312563	0.0237269	0.0206124
17	12_11	0.0198384	ASV16	0.19043	0.37615	NA	0	0	0.0274568	0.0726439
18	12_11	0.018757	ASV59	0.00297143	0.0175094	NA	2.97831784608053e-05	0.000103172	0.0259718	0.0225657
19	12_11	0.0155993	ASV50	0.634363	0.785245	NA	0.0084554	0.0292904	0.0156041	0.0412845
20	12_11	0.0153955	ASV68	0.00445913	0.0234639	NA	0	0	0.0212942	0.0242203
21	12_11	0.0142261	ASV1	0.0166262	0.0644267	NA	0	0	0.0196935	0.0415282
22	12_11	0.014214	ASV166	0.57243	0.745302	NA	0.00762286	0.0138137	0.0149688	0.0362574
23	12_11	0.0136543	ASV13	0.19043	0.37615	NA	0	0	0.0188776	0.0499453
24	12_11	0.0129615	ASV49	0.00445913	0.0234639	NA	0	0	0.0179313	0.0323553
25	12_11	0.0122672	ASV48	0.206245	0.394772	NA	0.00241071	0.00835096	0.0159317	0.0280906
26	12_11	0.0120223	ASV14	0.0743848	0.194272	NA	0.0179839	0.0083058	0.00959712	0.0160807
27	12_ 6	0.148432	ASV2	2.31791201158803e-05	0.000393493	NA	0.31201	0.102496	0.086949	0.15698
28	12_ 6	0.0790302	ASV1	1.06669343124466e-05	0.000244339	NA	0	0	0.137915	0.178148
29	12_ 6	0.0478785	ASV8	8.49339664080655e-06	0.00020882	NA	8.92857142857143e-05	0.000309295	0.0836195	0.136826
30	12_ 6	0.0413982	ASV4	1.07947864035413e-05	0.000244339	NA	0.0772435	0.0506565	0.0095428	0.0245455
31	12_ 6	0.0386604	ASV3	3.8657601648925e-06	0.000106011	NA	0.0755071	0.0367879	0.0153853	0.0337002
32	12_ 6	0.0362354	ASV11	0.00361019	0.0205654	NA	0.0628957	0.074546	0.00746994	0.0228316
33	12_ 6	0.0330974	ASV20	3.34652040965838e-05	0.00050233	NA	0.0607952	0.0342124	0.00788888	0.0222952
34	12_ 6	0.0278837	ASV18	9.34362901736374e-05	0.00118964	NA	0	0	0.0486674	0.0731181
35	12_ 6	0.0277168	ASV5	5.89019748724294e-06	0.000155545	NA	0.0548149	0.0222777	0.0108516	0.0229167
36	12_ 6	0.0255283	ASV27	0.0101973	0.0447199	NA	0.0428388	0.0684958	0.00392532	0.0216752
37	12_ 6	0.0252294	ASV9	0.00286825	0.0170958	NA	0.0401392	0.0431885	0.00876952	0.036128
38	12_ 6	0.0234367	ASV19	0.000955818	0.00732794	NA	0.0381853	0.0376389	0.00946704	0.0353403
39	12_ 6	0.0215887	ASV40	0.369151	0.583401	NA	0.0335417	0.0878775	0.00594556	0.0244574
40	12_ 6	0.0200254	ASV32	0.000164199	0.0018151	NA	0.0340303	0.0323127	0.0107069	0.026263
41	12_ 6	0.0184848	ASV33	0.0225028	0.0790368	NA	0.0305783	0.0389553	0.00639891	0.0203557
42	12_ 6	0.017771	ASV21	0.024175	0.083471	NA	0	0	0.0310024	0.119206
43	12_ 6	0.016863	ASV6	0.00309736	0.0179683	NA	0	0	0.0294217	0.0736976
44	12_ 6	0.0158641	ASV73	2.70186334202918e-08	7.70571425146721e-06	NA	0.0279268	0.0312563	0.000674766	0.00271741
45	12_ 6	0.0155935	ASV12	0.000937859	0.00726841	NA	0	0	0.0272143	0.0525222
46	12_ 6	0.0147171	ASV91	0.307088	0.517011	NA	0	0	0.0256746	0.11286
47	12_ 6	0.0100136	ASV14	4.1555894918051e-05	0.000604681	NA	0.0179839	0.0083058	0.00568405	0.0131019
48	12_ 2	0.155129	ASV2	6.24381667479915e-08	1.11296032228295e-05	NA	0.31201	0.102496	0.0196436	0.0403703
49	12_ 2	0.0902849	ASV1	1.61553212984175e-05	0.000299188	NA	0	0	0.17025	0.229191
50	12_ 2	0.0576392	ASV8	1.38509492602189e-05	0.000279416	NA	8.92857142857143e-05	0.000309295	0.108807	0.161018
51	12_ 2	0.0401879	ASV4	7.15347017040242e-07	3.92340325499763e-05	NA	0.0772435	0.0506565	0.00602317	0.0254042
52	12_ 2	0.0370848	ASV3	2.48245838784027e-07	2.21249103816264e-05	NA	0.0755071	0.0367879	0.0081492	0.0217678
53	12_ 2	0.0358446	ASV6	0.00172811	0.0115639	NA	0	0	0.0676112	0.158275
54	12_ 2	0.0340918	ASV11	0.0153501	0.0609728	NA	0.0628957	0.074546	0.0111844	0.0332219
55	12_ 2	0.030509	ASV20	6.85632041183907e-07	3.92340325499763e-05	NA	0.0607952	0.0342124	0.00502315	0.0125222
56	12_ 2	0.0258332	ASV5	1.89799714226374e-06	7.12248401281076e-05	NA	0.0548149	0.0222777	0.0106721	0.023322
57	12_ 2	0.0227421	ASV27	0.00195018	0.0127567	NA	0.0428388	0.0684958	7.72200772200772e-05	0.000469711
58	12_ 2	0.0211842	ASV9	0.000760779	0.00621412	NA	0.0401392	0.0431885	0.00199466	0.00906984
59	12_ 2	0.0200516	ASV19	0.00162272	0.011019	NA	0.0381853	0.0376389	0.00380179	0.0129207
60	12_ 2	0.0185331	ASV21	0.0052445	0.026534	NA	0	0	0.0349553	0.0929226
61	12_ 2	0.0178562	ASV40	0.186205	0.37085	NA	0.0335417	0.0878775	0.000164196	0.000707793
62	12_ 2	0.0176495	ASV32	2.85520062510775e-07	2.39500946553156e-05	NA	0.0340303	0.0323127	0.00272729	0.00958332
63	12_ 2	0.0173113	ASV12	0.000771236	0.00621412	NA	0	0	0.0326555	0.0536065
64	12_ 2	0.0169137	ASV18	1.61467856728175e-05	0.000299188	NA	0	0	0.0318995	0.028672
65	12_ 2	0.0164629	ASV33	0.000303685	0.00309324	NA	0.0305783	0.0389553	0.00194999	0.0113295
66	12_ 2	0.014816	ASV73	9.40638468073632e-11	1.341350455473e-07	NA	0.0279268	0.0312563	0	0
67	12_ 1	0.152137	ASV2	4.22114801338777e-07	3.16537550951641e-05	NA	0.31201	0.102496	0.0348981	0.069991
68	12_ 1	0.0778658	ASV1	2.79243007420892e-06	8.12654139963658e-05	NA	0	0	0.143243	0.15508
69	12_ 1	0.0548361	ASV8	7.31266332274871e-06	0.000186212	NA	8.92857142857143e-05	0.000309295	0.100953	0.123324
70	12_ 1	0.0415555	ASV4	4.75214140049986e-09	2.25885121237093e-06	NA	0.0772435	0.0506565	0.0012681	0.00771356
71	12_ 1	0.0366839	ASV11	0.0431134	0.127816	NA	0.0628957	0.074546	0.0167234	0.0491188
72	12_ 1	0.0362455	ASV3	2.05963692953819e-06	7.13336049383355e-05	NA	0.0755071	0.0367879	0.0121236	0.0243395
73	12_ 1	0.032986	ASV18	1.61553212984175e-05	0.000299188	NA	0	0	0.0606746	0.0794038
74	12_ 1	0.0313432	ASV20	5.79122393496862e-05	0.000809636	NA	0.0607952	0.0342124	0.0100088	0.0263962
75	12_ 1	0.0267843	ASV5	2.4713750773262e-07	2.21249103816264e-05	NA	0.0548149	0.0222777	0.0068259	0.0145008
76	12_ 1	0.0267011	ASV6	0.000324453	0.00323545	NA	0	0	0.0491261	0.089895
77	12_ 1	0.0235934	ASV27	0.00704734	0.0338757	NA	0.0428388	0.0684958	0.00159712	0.00947641
78	12_ 1	0.0217219	ASV9	0.00350071	0.0200482	NA	0.0401392	0.0431885	0.00519543	0.0154252
79	12_ 1	0.0211895	ASV40	0.376123	0.591924	NA	0.0335417	0.0878775	0.00785028	0.0295239
80	12_ 1	0.0203342	ASV19	0.000160179	0.0017845	NA	0.0381853	0.0376389	0.00251362	0.00663592
81	12_ 1	0.0181009	ASV32	5.88400558198495e-07	3.68386524591298e-05	NA	0.0340303	0.0323127	0.00288777	0.00982757
82	12_ 1	0.0166648	ASV33	0.00277646	0.0167764	NA	0.0305783	0.0389553	0.00269666	0.00839039
83	12_ 1	0.0153688	ASV12	0.0036675	0.0205654	NA	0	0	0.0282641	0.0628694
84	12_ 1	0.0149601	ASV73	4.43951684364153e-07	3.16537550951641e-05	NA	0.0279268	0.0312563	0.00147132	0.00475027
85	12_ 1	0.0120548	ASV43	1.98847302708037e-07	2.02540181186901e-05	NA	0	0	0.0221776	0.0277274
86	12_ 1	0.0107715	ASV50	0.716124	0.839107	NA	0.0084554	0.0292904	0.0120116	0.0658231
87	12_ 3	0.154798	ASV2	1.49261951411804e-07	1.77372952261026e-05	NA	0.31201	0.102496	0.0155243	0.0356537
88	12_ 3	0.0603734	ASV1	5.11636522676398e-06	0.000137659	NA	0	0	0.115759	0.166939
89	12_ 3	0.0553131	ASV8	2.85096585744051e-05	0.0004419	NA	8.92857142857143e-05	0.000309295	0.106106	0.159141
90	12_ 3	0.0400182	ASV4	5.13572852581953e-08	1.11296032228295e-05	NA	0.0772435	0.0506565	0.000869141	0.00458971
91	12_ 3	0.0374576	ASV3	3.41739380519028e-07	2.7073353145563e-05	NA	0.0755071	0.0367879	0.00759413	0.0245934
92	12_ 3	0.0329514	ASV20	7.14615198009043e-07	3.92340325499763e-05	NA	0.0607952	0.0342124	0.00800364	0.0402775
93	12_ 3	0.0328595	ASV11	0.00136192	0.00961431	NA	0.0628957	0.074546	0.00413085	0.0147142
94	12_ 3	0.0279045	ASV18	2.78717225093909e-05	0.000436759	NA	0	0	0.053534	0.0599049
95	12_ 3	0.0278951	ASV19	0.00162117	0.011019	NA	0.0381853	0.0376389	0.0228071	0.110105
96	12_ 3	0.0272472	ASV5	7.30501272856664e-09	2.60423703773401e-06	NA	0.0548149	0.0222777	0.00339042	0.0111988
97	12_ 3	0.0223712	ASV27	0.00195018	0.0127567	NA	0.0428388	0.0684958	3.86100386100386e-05	0.000234856
98	12_ 3	0.0208837	ASV9	1.81994951975953e-05	0.000324406	NA	0.0401392	0.0431885	0.000794573	0.00407095
99	12_ 3	0.0197312	ASV12	0.00012805	0.00150975	NA	0	0	0.0378353	0.0538052
100	12_ 3	0.0177986	ASV40	0.0734143	0.192443	NA	0.0335417	0.0878775	0.000820463	0.00499068
101	12_ 3	0.0173611	ASV32	2.04601128674653e-06	7.13336049383355e-05	NA	0.0340303	0.0323127	0.00424727	0.0127561
102	12_ 3	0.0160088	ASV33	0.00136192	0.00961431	NA	0.0305783	0.0389553	0.00221333	0.00841917
103	12_ 3	0.0145251	ASV73	1.11403478203452e-07	1.58861359918123e-05	NA	0.0279268	0.0312563	0.00259203	0.00925587
104	12_ 3	0.0144525	ASV23	7.8386236166359e-05	0.00101711	NA	0	0	0.0277192	0.0352565
105	12_ 3	0.0114267	ASV47	0.00366867	0.0205654	NA	0	0	0.0219135	0.0516019
106	12_ 3	0.0109048	ASV6	0.0036675	0.0205654	NA	0	0	0.0209171	0.0356385
107	12_ 3	0.0104704	ASV43	7.78849880354208e-07	3.99437066823442e-05	NA	0	0	0.0200824	0.0191746
108	12_ 3	0.0102131	ASV31	0.000324453	0.00323545	NA	0	0	0.0195882	0.0264321
109	12_ 8	0.153685	ASV2	1.08742110180456e-06	5.16887497057768e-05	NA	0.31201	0.102496	0.0400254	0.096841
110	12_ 8	0.065125	ASV1	7.84588010470423e-05	0.00101711	NA	0	0	0.118855	0.148015
111	12_ 8	0.0599937	ASV8	8.23910084935502e-05	0.00105846	NA	8.92857142857143e-05	0.000309295	0.109511	0.15788
112	12_ 8	0.0411588	ASV4	6.07362113312216e-08	1.11296032228295e-05	NA	0.0772435	0.0506565	0.00329151	0.0119503
113	12_ 8	0.0370781	ASV3	1.89668300944248e-06	7.12248401281076e-05	NA	0.0755071	0.0367879	0.0121553	0.0271829
114	12_ 8	0.0347627	ASV11	0.0167982	0.0649165	NA	0.0628957	0.074546	0.0101385	0.0268395
115	12_ 8	0.032465	ASV20	2.42506418069532e-06	7.51769896015548e-05	NA	0.0607952	0.0342124	0.00575906	0.0211733
116	12_ 8	0.0282671	ASV9	0.00626359	0.0310135	NA	0.0401392	0.0431885	0.0205742	0.0881501
117	12_ 8	0.026918	ASV5	2.59600998793243e-06	7.7370594727827e-05	NA	0.0548149	0.0222777	0.0112134	0.0251111
118	12_ 8	0.0248337	ASV19	0.0104998	0.0449631	NA	0.0381853	0.0376389	0.0170666	0.0575959
119	12_ 8	0.023779	ASV27	0.00704734	0.0338757	NA	0.0428388	0.0684958	0.00159299	0.00861394
120	12_ 8	0.0207699	ASV12	0.000771236	0.00621412	NA	0	0	0.0379128	0.0586323
121	12_ 8	0.0204425	ASV40	0.203043	0.391884	NA	0.0335417	0.0878775	0.0050773	0.030643
122	12_ 8	0.0185833	ASV33	0.0473831	0.13813	NA	0.0305783	0.0389553	0.0101341	0.0288658
123	12_ 8	0.0182506	ASV32	4.77067711585462e-07	3.23951693676604e-05	NA	0.0340303	0.0323127	0.0032749	0.0108762
124	12_ 8	0.0149335	ASV73	1.58049450974847e-05	0.000299188	NA	0.0279268	0.0312563	0.00290026	0.00689092
125	12_ 8	0.0137439	ASV6	0.0103483	0.0448308	NA	0	0	0.0250772	0.0790323
126	12_ 8	0.0128877	ASV43	1.49128831785734e-06	6.23211990648976e-05	NA	0	0	0.0235173	0.0248604
127	12_ 8	0.0128024	ASV31	0.0052445	0.026534	NA	0	0	0.02337	0.0455493
128	12_ 8	0.011136	ASV47	0.0265537	0.0900692	NA	0	0	0.0203308	0.072186
129	12_ 8	0.0109624	ASV23	0.0103512	0.0448308	NA	0	0	0.0200158	0.052821
130	12_ 7	0.14773	ASV2	6.43172973241535e-05	0.00086525	NA	0.31201	0.102496	0.0859646	0.143538
131	12_ 7	0.0695338	ASV1	9.18830100029313e-06	0.000218375	NA	0	0	0.120413	0.148796
132	12_ 7	0.0540715	ASV8	2.56486580015055e-05	0.000415625	NA	8.92857142857143e-05	0.000309295	0.0936771	0.131287
133	12_ 7	0.0444441	ASV4	1.30667818883677e-07	1.69393008843749e-05	NA	0.0772435	0.0506565	0.000453668	0.00219779
134	12_ 7	0.0383967	ASV3	1.3527057010201e-05	0.000279416	NA	0.0755071	0.0367879	0.0173364	0.035334
135	12_ 7	0.03814	ASV11	0.0950187	0.231616	NA	0.0628957	0.074546	0.0201266	0.0454721
136	12_ 7	0.0337993	ASV20	2.3394569937146e-06	7.4134792734156e-05	NA	0.0607952	0.0342124	0.0034753	0.0101097
137	12_ 7	0.0273234	ASV5	1.98938239017803e-05	0.00034179	NA	0.0548149	0.0222777	0.0141156	0.0264508
138	12_ 7	0.0270401	ASV27	0.0791275	0.202215	NA	0.0428388	0.0684958	0.0092787	0.0314845
139	12_ 7	0.0263375	ASV9	0.0132537	0.0541542	NA	0.0401392	0.0431885	0.0132627	0.0496014
140	12_ 7	0.0239947	ASV19	0.0028525	0.0170958	NA	0.0381853	0.0376389	0.0117044	0.0365614
141	12_ 7	0.0208823	ASV33	0.030942	0.099601	NA	0.0305783	0.0389553	0.0116865	0.0378034
142	12_ 7	0.0203764	ASV40	0.0734143	0.192443	NA	0.0335417	0.0878775	0.00258687	0.0157353
143	12_ 7	0.0192193	ASV32	0.000926437	0.00721912	NA	0.0340303	0.0323127	0.011452	0.0220334
144	12_ 7	0.0190718	ASV31	0.00253474	0.0155799	NA	0	0	0.0330218	0.0585463
145	12_ 7	0.0167639	ASV6	0.00740931	0.0347555	NA	0	0	0.0290273	0.0815645
146	12_ 7	0.0161564	ASV23	0.0017287	0.0115639	NA	0	0	0.0279758	0.0476595
147	12_ 7	0.015987	ASV73	5.94171813856933e-07	3.68386524591298e-05	NA	0.0279268	0.0312563	0.00222178	0.00800514
148	12_ 7	0.0144802	ASV12	0.000128107	0.00150975	NA	0	0	0.0250777	0.0424662
149	12_ 7	0.0117289	ASV47	0.0143088	0.0574473	NA	0	0	0.0203102	0.0512481
150	12_ 7	0.0106917	ASV18	0.00116267	0.00841607	NA	0	0	0.0185144	0.0249246
151	12_ 7	0.0100724	ASV14	9.35071374114917e-06	0.000218592	NA	0.0179839	0.0083058	0.00561646	0.0150248
152	12_10	0.148533	ASV2	0.182533	0.365578	NA	0.31201	0.102496	0.212228	0.200086
153	12_10	0.0549474	ASV11	0.229175	0.430572	NA	0.0628957	0.074546	0.0418432	0.0809488
154	12_10	0.049908	ASV4	0.000858211	0.00683692	NA	0.0772435	0.0506565	0.0247726	0.0438521
155	12_10	0.0478483	ASV1	7.68939376527507e-05	0.00101528	NA	0	0	0.0662059	0.139576
156	12_10	0.0471787	ASV8	1.953196548196e-05	0.000339666	NA	8.92857142857143e-05	0.000309295	0.0653351	0.100388
157	12_10	0.0395716	ASV20	6.20912257913821e-05	0.000843258	NA	0.0607952	0.0342124	0.0111434	0.0208491
158	12_10	0.0387056	ASV3	0.0463788	0.136083	NA	0.0755071	0.0367879	0.0463884	0.0473101
159	12_10	0.0384687	ASV27	0.247795	0.451861	NA	0.0428388	0.0684958	0.0212783	0.053715
160	12_10	0.0332081	ASV9	0.0103537	0.0448308	NA	0.0401392	0.0431885	0.0153333	0.0470701
161	12_10	0.0322066	ASV5	0.00991899	0.0438163	NA	0.0548149	0.0222777	0.0336756	0.043328
162	12_10	0.0305478	ASV19	0.0905612	0.226091	NA	0.0381853	0.0376389	0.0213807	0.0456151
163	12_10	0.0270545	ASV40	0.308216	0.517687	NA	0.0335417	0.0878775	0.00558295	0.0244693
164	12_10	0.0260211	ASV32	0.150712	0.323667	NA	0.0340303	0.0323127	0.0267569	0.0351167
165	12_10	0.0234507	ASV33	0.166914	0.34413	NA	0.0305783	0.0389553	0.0114173	0.0216955
166	12_10	0.0196192	ASV73	1.33371281661054e-05	0.000279416	NA	0.0279268	0.0312563	0.00220636	0.00472178
167	12_10	0.0151109	ASV14	0.111746	0.261229	NA	0.0179839	0.0083058	0.0193653	0.029711
168	12_10	0.014552	ASV50	0.831884	0.902104	NA	0.0084554	0.0292904	0.0131325	0.0448634
169	12_10	0.0121377	ASV18	0.00205397	0.0132532	NA	0	0	0.0167986	0.0312933
170	12_10	0.0119623	ASV12	0.00572306	0.0287362	NA	0	0	0.0165542	0.039332
171	12_10	0.0118663	ASV16	0.259307	0.464538	NA	0	0	0.0164314	0.0638145
172	12_ 9	0.147345	ASV2	0.000115698	0.00143466	NA	0.31201	0.102496	0.0909668	0.140917
173	12_ 9	0.077418	ASV1	1.38755370794977e-05	0.000279416	NA	0	0	0.129745	0.192273
174	12_ 9	0.0632029	ASV8	7.04799297422056e-06	0.000182735	NA	8.92857142857143e-05	0.000309295	0.105991	0.142948
175	12_ 9	0.047888	ASV4	0.000144876	0.00164558	NA	0.0772435	0.0506565	0.0258597	0.0839592
176	12_ 9	0.0393708	ASV11	0.0271668	0.0912773	NA	0.0628957	0.074546	0.0171869	0.0442378
177	12_ 9	0.0371259	ASV3	6.14859249220363e-05	0.000843067	NA	0.0755071	0.0367879	0.0196162	0.0313726
178	12_ 9	0.0331773	ASV20	1.67618541722494e-05	0.000306441	NA	0.0607952	0.0342124	0.00896537	0.0178911
179	12_ 9	0.0313437	ASV5	0.00100055	0.0075094	NA	0.0548149	0.0222777	0.0270728	0.0582269
180	12_ 9	0.0256009	ASV27	0.00168172	0.0113655	NA	0.0428388	0.0684958	0.000131579	0.000811107
181	12_ 9	0.0243729	ASV9	0.00389948	0.0213871	NA	0.0401392	0.0431885	0.00929342	0.0245392
182	12_ 9	0.0241904	ASV40	0.519643	0.713884	NA	0.0335417	0.0878775	0.00980168	0.0371851
183	12_ 9	0.0226499	ASV19	0.00235935	0.0146919	NA	0.0381853	0.0376389	0.00723923	0.019573
184	12_ 9	0.0200616	ASV18	0.000638229	0.00558352	NA	0	0	0.0336236	0.068839
185	12_ 9	0.0192193	ASV32	0.000429665	0.00397859	NA	0.0340303	0.0323127	0.0087556	0.0168723
186	12_ 9	0.0184794	ASV33	0.0159551	0.062585	NA	0.0305783	0.0389553	0.00632215	0.0144561
187	12_ 9	0.0167071	ASV73	2.18153369535005e-06	7.13336049383355e-05	NA	0.0279268	0.0312563	0.00337468	0.0118097
188	12_ 9	0.0158182	ASV12	0.000417949	0.0038983	NA	0	0	0.0265194	0.037854
189	12_ 9	0.0148189	ASV6	0.00845028	0.0382647	NA	0	0	0.0248344	0.101676
190	12_ 9	0.0125832	ASV14	0.00113742	0.00827531	NA	0.0179839	0.0083058	0.0119417	0.0256925
191	12_ 9	0.011242	ASV43	1.32184357391183e-06	5.73256821550684e-05	NA	0	0	0.018845	0.0209097
192	12_ 9	0.0109237	ASV23	0.000418105	0.0038983	NA	0	0	0.0183049	0.0589919
193	12_ 9	0.0106053	ASV31	0.0116677	0.0489358	NA	0	0	0.0177734	0.0478798
194	12_ 5	0.154532	ASV2	7.84308406104935e-07	3.99437066823442e-05	NA	0.31201	0.102496	0.0463752	0.106256
195	12_ 5	0.0799263	ASV1	1.19817700468091e-05	0.000262862	NA	0	0	0.14461	0.155255
196	12_ 5	0.041472	ASV4	1.25803054233514e-05	0.000271811	NA	0.0772435	0.0506565	0.0118109	0.0378711
197	12_ 5	0.0405116	ASV8	1.13332982439293e-05	0.00025252	NA	8.92857142857143e-05	0.000309295	0.0733763	0.0992562
198	12_ 5	0.0392807	ASV11	0.0296659	0.0962919	NA	0.0628957	0.074546	0.0234381	0.0681081
199	12_ 5	0.0373077	ASV3	1.08657014862677e-06	5.16887497057768e-05	NA	0.0755071	0.0367879	0.0121741	0.0267949
200	12_ 5	0.0315841	ASV20	3.61952168130092e-06	0.000101205	NA	0.0607952	0.0342124	0.00711522	0.0193456
201	12_ 5	0.0266805	ASV5	1.20837125111723e-06	5.55850775513928e-05	NA	0.0548149	0.0222777	0.010514	0.0224091
202	12_ 5	0.0255609	ASV9	0.000594326	0.00529693	NA	0.0401392	0.0431885	0.0109616	0.0531836
203	12_ 5	0.0251664	ASV27	0.0660769	0.17745	NA	0.0428388	0.0684958	0.00751551	0.0236296
204	12_ 5	0.024901	ASV19	0.000767291	0.00621412	NA	0.0381853	0.0376389	0.0139111	0.0575465
205	12_ 5	0.0224415	ASV12	0.000348897	0.00342829	NA	0	0	0.0406159	0.0560274
206	12_ 5	0.0222036	ASV18	0.000530775	0.00476028	NA	0	0	0.0401768	0.0860993
207	12_ 5	0.0216915	ASV91	0.253011	0.458441	NA	0	0	0.0392311	0.135565
208	12_ 5	0.0192233	ASV40	0.450858	0.65967	NA	0.0335417	0.0878775	0.00181338	0.00757366
209	12_ 5	0.0192105	ASV32	2.20103689851807e-06	7.13336049383355e-05	NA	0.0340303	0.0323127	0.00566949	0.0213056
210	12_ 5	0.0174137	ASV33	0.0102235	0.0447199	NA	0.0305783	0.0389553	0.00637874	0.0174054
211	12_ 5	0.0154547	ASV6	0.000144329	0.00164558	NA	0	0	0.0279627	0.0450195
212	12_ 5	0.0153928	ASV73	1.24197011011775e-09	8.85524688513954e-07	NA	0.0279268	0.0312563	0.000192308	0.00108959
213	12_ 5	0.0101519	ASV43	1.68537344788013e-07	1.84872502821313e-05	NA	0	0	0.0183695	0.0206269
214	12_ 4	0.151238	ASV2	1.87211181888565e-06	7.12248401281076e-05	NA	0.31201	0.102496	0.0625287	0.110869
215	12_ 4	0.0871039	ASV1	1.32661115786624e-06	5.73256821550684e-05	NA	0	0	0.152567	0.144443
216	12_ 4	0.0478347	ASV4	4.66003612746961e-05	0.000671233	NA	0.0772435	0.0506565	0.0244644	0.0808999
217	12_ 4	0.0393025	ASV8	3.91771339913328e-05	0.000575944	NA	8.92857142857143e-05	0.000309295	0.0688851	0.104052
218	12_ 4	0.036943	ASV11	0.0721506	0.190179	NA	0.0628957	0.074546	0.0169977	0.0363879
219	12_ 4	0.0368434	ASV3	8.09542381422836e-06	0.000202528	NA	0.0755071	0.0367879	0.015409	0.0272925
220	12_ 4	0.0350123	ASV6	0.000171635	0.00186878	NA	0	0	0.0613544	0.117386
221	12_ 4	0.0347231	ASV5	0.000950444	0.00732613	NA	0.0548149	0.0222777	0.0361757	0.0906099
222	12_ 4	0.0333273	ASV20	2.17981779890007e-06	7.13336049383355e-05	NA	0.0607952	0.0342124	0.00430456	0.0144979
223	12_ 4	0.0295954	ASV18	6.60909150952262e-05	0.0008808	NA	0	0	0.051851	0.0673593
224	12_ 4	0.0287658	ASV27	0.152548	0.326096	NA	0.0428388	0.0684958	0.0125196	0.050731
225	12_ 4	0.0227534	ASV9	0.000920803	0.00721465	NA	0.0401392	0.0431885	0.00183285	0.004824
226	12_ 4	0.0218129	ASV19	0.00149741	0.0103973	NA	0.0381853	0.0376389	0.00468989	0.0168195
227	12_ 4	0.0215323	ASV40	0.651423	0.797548	NA	0.0335417	0.0878775	0.00595683	0.0250726
228	12_ 4	0.0210553	ASV12	0.000418261	0.0038983	NA	0	0	0.0368825	0.0551177
229	12_ 4	0.0182263	ASV32	2.94640566221086e-05	0.000451782	NA	0.0340303	0.0323127	0.00473814	0.00944882
230	12_ 4	0.0180516	ASV33	0.0268489	0.0907263	NA	0.0305783	0.0389553	0.00642868	0.017123
231	12_ 4	0.0156034	ASV73	1.85808707979762e-05	0.000327115	NA	0.0279268	0.0312563	0.0037594	0.00903994
232	12_ 4	0.0108844	ASV47	0.00845258	0.0382647	NA	0	0	0.0190607	0.0531535
233	12_ 4	0.0107862	ASV14	8.90213914467829e-06	0.00021516	NA	0.0179839	0.0083058	0.00628851	0.0199289
234	11_ 6	0.104889	ASV2	0.0103815	0.0448308	NA	0.185034	0.133285	0.086949	0.15698
235	11_ 6	0.0802703	ASV1	0.0130307	0.053396	NA	0.0196935	0.0415282	0.137915	0.178148
236	11_ 6	0.0633211	ASV8	0.779266	0.872029	NA	0.0641955	0.0987769	0.0836195	0.136826
237	11_ 6	0.0545569	ASV7	0.168719	0.344197	NA	0.0910546	0.152418	0.00511364	0.0143422
238	11_ 6	0.0359064	ASV40	0.104165	0.247155	NA	0.0571033	0.128042	0.00594556	0.0244574
239	11_ 6	0.0318807	ASV11	0.00896287	0.040192	NA	0.0521994	0.0712255	0.00746994	0.0228316
240	11_ 6	0.0289771	ASV18	0.00199721	0.0129456	NA	0	0	0.0486674	0.0731181
241	11_ 6	0.0185365	ASV26	0.066521	0.178306	NA	0.0289072	0.0234236	0.0143631	0.0297682
242	11_ 6	0.0184679	ASV21	0.0806304	0.204589	NA	0	0	0.0310024	0.119206
243	11_ 6	0.0184268	ASV20	0.25708	0.462867	NA	0.028121	0.045285	0.00788888	0.0222952
244	11_ 6	0.0175243	ASV6	0.0207554	0.0752253	NA	0	0	0.0294217	0.0736976
245	11_ 6	0.0169974	ASV16	0.371464	0.58596	NA	0.0274568	0.0726439	0.00157232	0.00907362
246	11_ 6	0.0161997	ASV12	0.035755	0.111082	NA	0.00219388	0.00580445	0.0272143	0.0525222
247	11_ 6	0.0159542	ASV3	0.0374421	0.114957	NA	0.022328	0.0189036	0.0153853	0.0337002
248	11_ 6	0.0152942	ASV91	0.434204	0.645647	NA	0	0	0.0256746	0.11286
249	11_ 6	0.0152919	ASV59	0.004223	0.0225792	NA	0.0259718	0.0225657	0.00277017	0.0103896
250	11_ 6	0.013938	ASV73	2.48834413329925e-05	0.00040786	NA	0.0237269	0.0206124	0.000674766	0.00271741
251	11_ 6	0.0127744	ASV32	0.133259	0.296918	NA	0.0163794	0.0177816	0.0107069	0.026263
252	11_ 6	0.0126723	ASV68	2.60433979448506e-06	7.7370594727827e-05	NA	0.0212942	0.0242203	0	0
253	11_ 6	0.0125229	ASV13	0.176337	0.35617	NA	0.0188776	0.0499453	0.00301587	0.0180952
254	11_ 6	0.0115721	ASV4	0.627188	0.784614	NA	0.0135143	0.0253856	0.0095428	0.0245455
255	11_ 6	0.0111065	ASV5	0.167902	0.34413	NA	0.0128129	0.0219455	0.0108516	0.0229167
256	11_ 6	0.0106686	ASV49	0.00192661	0.0127192	NA	0.0179313	0.0323553	0.000814679	0.0029667
257	11_ 6	0.0103367	ASV33	0.197552	0.385904	NA	0.0134943	0.0248336	0.00639891	0.0203557
258	11_ 2	0.0987788	ASV2	9.90347508646674e-05	0.00124977	NA	0.185034	0.133285	0.0196436	0.0403703
259	11_ 2	0.0949315	ASV1	0.0174538	0.0667268	NA	0.0196935	0.0415282	0.17025	0.229191
260	11_ 2	0.0707197	ASV8	0.280893	0.490274	NA	0.0641955	0.0987769	0.108807	0.161018
261	11_ 2	0.0527153	ASV7	0.231589	0.432825	NA	0.0910546	0.152418	0.00607844	0.0120868
262	11_ 2	0.0388378	ASV6	0.0141329	0.0569309	NA	0	0	0.0676112	0.158275
263	11_ 2	0.0328381	ASV40	0.0395251	0.119666	NA	0.0571033	0.128042	0.000164196	0.000707793
264	11_ 2	0.0314841	ASV11	0.0214697	0.0758924	NA	0.0521994	0.0712255	0.0111844	0.0332219
265	11_ 2	0.0200808	ASV21	0.0294835	0.0962919	NA	0	0	0.0349553	0.0929226
266	11_ 2	0.0189985	ASV26	0.0321233	0.102478	NA	0.0289072	0.0234236	0.0173013	0.0488517
267	11_ 2	0.0188653	ASV12	0.0381522	0.116499	NA	0.00219388	0.00580445	0.0326555	0.0536065
268	11_ 2	0.0183261	ASV18	0.000615305	0.00541869	NA	0	0	0.0318995	0.028672
269	11_ 2	0.0169152	ASV20	0.0796644	0.20286	NA	0.028121	0.045285	0.00502315	0.0125222
270	11_ 2	0.0157705	ASV16	0.168262	0.34413	NA	0.0274568	0.0726439	3.86514508788374e-05	0.000235108
271	11_ 2	0.0149224	ASV59	0.00619774	0.0307943	NA	0.0259718	0.0225657	0.00377772	0.0132371
272	11_ 2	0.0137301	ASV3	0.00367754	0.0205654	NA	0.022328	0.0189036	0.0081492	0.0217678
273	11_ 2	0.0136137	ASV73	7.22298418289581e-08	1.14444171608994e-05	NA	0.0237269	0.0206124	0	0
274	11_ 2	0.0122183	ASV68	2.43119209990517e-05	0.000403126	NA	0.0212942	0.0242203	9.67670140602471e-05	0.000588611
275	11_ 2	0.0118822	ASV13	0.705069	0.830971	NA	0.0188776	0.0499453	0.00252896	0.0145553
276	11_ 2	0.0106595	ASV5	0.146403	0.318887	NA	0.0128129	0.0219455	0.0106721	0.023322
277	11_ 2	0.0103581	ASV49	0.00226506	0.0142919	NA	0.0179313	0.0323553	0.00102413	0.00395561
278	11_ 2	0.0102134	ASV4	0.196784	0.385904	NA	0.0135143	0.0253856	0.00602317	0.0254042
279	11_ 1	0.0988877	ASV2	0.000704208	0.00594202	NA	0.185034	0.133285	0.0348981	0.069991
280	11_ 1	0.0788905	ASV1	0.0022313	0.0142683	NA	0.0196935	0.0415282	0.143243	0.15508
281	11_ 1	0.0652247	ASV8	0.267307	0.474105	NA	0.0641955	0.0987769	0.100953	0.123324
282	11_ 1	0.0535338	ASV7	0.069647	0.185292	NA	0.0910546	0.152418	0.00197129	0.00600857
283	11_ 1	0.036142	ASV40	0.109354	0.2569	NA	0.0571033	0.128042	0.00785028	0.0295239
284	11_ 1	0.035625	ASV18	0.000615587	0.00541869	NA	0	0	0.0606746	0.0794038
285	11_ 1	0.0339497	ASV11	0.0404667	0.121742	NA	0.0521994	0.0712255	0.0167234	0.0491188
286	11_ 1	0.0288372	ASV6	0.00463446	0.0241195	NA	0	0	0.0491261	0.089895
287	11_ 1	0.0188109	ASV20	0.273911	0.482814	NA	0.028121	0.045285	0.0100088	0.0263962
288	11_ 1	0.0175834	ASV16	0.168262	0.34413	NA	0.0274568	0.0726439	0.00354087	0.0215383
289	11_ 1	0.0173239	ASV26	0.00524726	0.026534	NA	0.0289072	0.0234236	0.0085472	0.0250243
290	11_ 1	0.0169165	ASV12	0.0987319	0.238012	NA	0.00219388	0.00580445	0.0282641	0.0628694
291	11_ 1	0.0154729	ASV50	0.398456	0.611262	NA	0.0156041	0.0412845	0.0120116	0.0658231
292	11_ 1	0.0143534	ASV59	0.00366801	0.0205654	NA	0.0259718	0.0225657	0.00396725	0.00828035
293	11_ 1	0.0140911	ASV3	0.0334439	0.105278	NA	0.022328	0.0189036	0.0121236	0.0243395
294	11_ 1	0.013579	ASV73	0.000155792	0.00174928	NA	0.0237269	0.0206124	0.00147132	0.00475027
295	11_ 1	0.0124922	ASV68	2.43119209990517e-05	0.000403126	NA	0.0212942	0.0242203	3.86100386100386e-05	0.000234856
296	11_ 1	0.0117874	ASV43	0.0802467	0.203978	NA	0.0109423	0.0145649	0.0221776	0.0277274
297	11_ 1	0.0110823	ASV13	0.0215011	0.0758924	NA	0.0188776	0.0499453	0	0
298	11_ 1	0.0109888	ASV49	0.00309973	0.0179683	NA	0.0179313	0.0323553	0.00219143	0.00949495
299	11_ 1	0.010608	ASV175	0.663592	0.806033	NA	0	0	0.0180793	0.109972
300	11_ 3	0.0990758	ASV2	0.000127496	0.00150975	NA	0.185034	0.133285	0.0155243	0.0356537
301	11_ 3	0.0689887	ASV8	0.488364	0.690463	NA	0.0641955	0.0987769	0.106106	0.159141
302	11_ 3	0.0643152	ASV1	0.0125092	0.0518551	NA	0.0196935	0.0415282	0.115759	0.166939
303	11_ 3	0.0519642	ASV7	0.193444	0.381009	NA	0.0910546	0.152418	0.00443516	0.012007
304	11_ 3	0.0326129	ASV40	0.0113044	0.0476925	NA	0.0571033	0.128042	0.000820463	0.00499068
305	11_ 3	0.0303663	ASV18	0.000889832	0.00704944	NA	0	0	0.053534	0.0599049
306	11_ 3	0.0298878	ASV11	0.00226326	0.0142919	NA	0.0521994	0.0712255	0.00413085	0.0147142
307	11_ 3	0.021144	ASV12	0.00946838	0.042062	NA	0.00219388	0.00580445	0.0378353	0.0538052
308	11_ 3	0.0190275	ASV20	0.0283833	0.0943465	NA	0.028121	0.045285	0.00800364	0.0402775
309	11_ 3	0.0168676	ASV19	0.245902	0.451296	NA	0.00987633	0.013815	0.0228071	0.110105
310	11_ 3	0.0166745	ASV16	0.705102	0.830971	NA	0.0274568	0.0726439	0.0027245	0.00894021
311	11_ 3	0.0152007	ASV23	0.0288586	0.09526	NA	0.00392937	0.00704396	0.0277192	0.0352565
312	11_ 3	0.0150089	ASV26	0.00619774	0.0307943	NA	0.0289072	0.0234236	0.00632471	0.0111121
313	11_ 3	0.014552	ASV59	0.00047067	0.00424795	NA	0.0259718	0.0225657	0.000724828	0.00189755
314	11_ 3	0.0134281	ASV3	0.00517855	0.0264682	NA	0.022328	0.0189036	0.00759413	0.0245934
315	11_ 3	0.0132468	ASV73	0.000122933	0.00150975	NA	0.0237269	0.0206124	0.00259203	0.00925587
316	11_ 3	0.0124348	ASV47	0.0232791	0.0811638	NA	0	0	0.0219135	0.0516019
317	11_ 3	0.0120704	ASV68	0.000461648	0.00421994	NA	0.0212942	0.0242203	0.000154731	0.000617092
318	11_ 3	0.0118669	ASV6	0.023273	0.0811638	NA	0	0	0.0209171	0.0356385
319	11_ 3	0.0111141	ASV31	0.00463446	0.0241195	NA	0	0	0.0195882	0.0264321
320	11_ 3	0.0110842	ASV49	0.0367312	0.113374	NA	0.0179313	0.0323553	0.00406618	0.0148503
321	11_ 3	0.0109945	ASV13	0.168262	0.34413	NA	0.0188776	0.0499453	0.000685328	0.00416869
322	11_ 3	0.0104348	ASV43	0.123275	0.28399	NA	0.0109423	0.0145649	0.0200824	0.0191746
323	11_ 8	0.101916	ASV2	0.000349379	0.00342829	NA	0.185034	0.133285	0.0400254	0.096841
324	11_ 8	0.0728575	ASV8	0.447241	0.657491	NA	0.0641955	0.0987769	0.109511	0.15788
325	11_ 8	0.0674902	ASV1	0.0383566	0.116873	NA	0.0196935	0.0415282	0.118855	0.148015
326	11_ 8	0.0530295	ASV7	0.0299653	0.0968946	NA	0.0910546	0.152418	0.00159326	0.00486471
327	11_ 8	0.0350775	ASV40	0.0461145	0.135731	NA	0.0571033	0.128042	0.0050773	0.030643
328	11_ 8	0.0315004	ASV11	0.027204	0.0912773	NA	0.0521994	0.0712255	0.0101385	0.0268395
329	11_ 8	0.0221146	ASV12	0.0336607	0.105727	NA	0.00219388	0.00580445	0.0379128	0.0586323
330	11_ 8	0.0196395	ASV26	0.0595181	0.162281	NA	0.0289072	0.0234236	0.017994	0.0389988
331	11_ 8	0.01769	ASV20	0.0796644	0.20286	NA	0.028121	0.045285	0.00575906	0.0211733
332	11_ 8	0.0170571	ASV16	0.168262	0.34413	NA	0.0274568	0.0726439	0.00264458	0.0160864
333	11_ 8	0.0149693	ASV3	0.0125931	0.0520516	NA	0.022328	0.0189036	0.0121553	0.0271829
334	11_ 8	0.0148965	ASV59	0.000262385	0.00275118	NA	0.0259718	0.0225657	0.000802882	0.00244889
335	11_ 8	0.0145972	ASV6	0.0461638	0.135731	NA	0	0	0.0250772	0.0790323
336	11_ 8	0.0136498	ASV9	0.609179	0.770799	NA	0.00546806	0.00742787	0.0205742	0.0881501
337	11_ 8	0.0135972	ASV31	0.0294835	0.0962919	NA	0	0	0.02337	0.0455493
338	11_ 8	0.0135331	ASV19	0.506287	0.705044	NA	0.00987633	0.013815	0.0170666	0.0575959
339	11_ 8	0.0131489	ASV73	0.00126867	0.00909105	NA	0.0237269	0.0206124	0.00290026	0.00689092
340	11_ 8	0.0128655	ASV43	0.139575	0.306679	NA	0.0109423	0.0145649	0.0235173	0.0248604
341	11_ 8	0.0124039	ASV23	0.732257	0.848303	NA	0.00392937	0.00704396	0.0200158	0.052821
342	11_ 8	0.0123505	ASV68	0.00246764	0.0152994	NA	0.0212942	0.0242203	0.000416166	0.0013261
343	11_ 8	0.0118274	ASV47	0.0858361	0.215118	NA	0	0	0.0203308	0.072186
344	11_ 8	0.0116858	ASV33	0.281941	0.490292	NA	0.0134943	0.0248336	0.0101341	0.0288658
345	11_ 8	0.0112298	ASV5	0.106522	0.250661	NA	0.0128129	0.0219455	0.0112134	0.0251111
346	11_ 8	0.0112162	ASV48	0.30161	0.512876	NA	0.0159317	0.0280906	0.00570251	0.019733
347	11_ 8	0.0109844	ASV13	0.0215011	0.0758924	NA	0.0188776	0.0499453	0	0
348	11_ 8	0.0104028	ASV49	0.00139134	0.00977364	NA	0.0179313	0.0323553	0.000328268	0.00114622
349	11_ 8	0.0102208	ASV18	0.029476	0.0962919	NA	0	0	0.0175626	0.0319837
350	11_ 7	0.104439	ASV2	0.0151034	0.0601606	NA	0.185034	0.133285	0.0859646	0.143538
351	11_ 7	0.0696224	ASV1	0.0161856	0.0632347	NA	0.0196935	0.0415282	0.120413	0.148796
352	11_ 7	0.0650665	ASV8	0.51922	0.713884	NA	0.0641955	0.0987769	0.0936771	0.131287
353	11_ 7	0.0546594	ASV7	0.0955744	0.232179	NA	0.0910546	0.152418	0.00509959	0.0137384
354	11_ 7	0.0349037	ASV40	0.0139045	0.0561695	NA	0.0571033	0.128042	0.00258687	0.0157353
355	11_ 7	0.0344769	ASV11	0.106522	0.250661	NA	0.0521994	0.0712255	0.0201266	0.0454721
356	11_ 7	0.0197072	ASV31	0.0182232	0.06887	NA	0	0	0.0330218	0.0585463
357	11_ 7	0.0173225	ASV6	0.0370389	0.114077	NA	0	0	0.0290273	0.0815645
358	11_ 7	0.0172857	ASV20	0.12351	0.284072	NA	0.028121	0.045285	0.0034753	0.0101097
359	11_ 7	0.0168797	ASV23	0.214815	0.406808	NA	0.00392937	0.00704396	0.0279758	0.0476595
360	11_ 7	0.0166746	ASV3	0.0589406	0.161633	NA	0.022328	0.0189036	0.0173364	0.035334
361	11_ 7	0.0166647	ASV26	0.000284297	0.0029166	NA	0.0289072	0.0234236	0.00223096	0.00617824
362	11_ 7	0.0163604	ASV16	0.0215011	0.0758924	NA	0.0274568	0.0726439	0	0
363	11_ 7	0.0151497	ASV59	0.000740259	0.00617316	NA	0.0259718	0.0225657	0.00172006	0.00567084
364	11_ 7	0.0148844	ASV12	0.0158274	0.0625205	NA	0.00219388	0.00580445	0.0250777	0.0424662
365	11_ 7	0.0138864	ASV73	0.000310306	0.00313827	NA	0.0237269	0.0206124	0.00222178	0.00800514
366	11_ 7	0.0131016	ASV33	0.254565	0.460088	NA	0.0134943	0.0248336	0.0116865	0.0378034
367	11_ 7	0.0126807	ASV68	0.00117802	0.00848411	NA	0.0212942	0.0242203	0.000183588	0.000543728
368	11_ 7	0.0122155	ASV5	0.451037	0.65967	NA	0.0128129	0.0219455	0.0141156	0.0264508
369	11_ 7	0.0121196	ASV47	0.0571498	0.157937	NA	0	0	0.0203102	0.0512481
370	11_ 7	0.0119386	ASV32	0.246742	0.451735	NA	0.0163794	0.0177816	0.011452	0.0220334
371	11_ 7	0.0112605	ASV13	0.0215011	0.0758924	NA	0.0188776	0.0499453	0	0
372	11_ 7	0.0110479	ASV18	0.0108602	0.0463673	NA	0	0	0.0185144	0.0249246
373	11_ 7	0.0110439	ASV19	0.316324	0.522494	NA	0.00987633	0.013815	0.0117044	0.0365614
374	11_ 7	0.0110108	ASV50	0.197427	0.385904	NA	0.0156041	0.0412845	0.00376448	0.0228984
375	11_ 7	0.0106896	ASV49	0.00476318	0.0246098	NA	0.0179313	0.0323553	0.00103419	0.00337443
376	11_ 7	0.0105528	ASV43	0.368626	0.583401	NA	0.0109423	0.0145649	0.0171339	0.0233936
377	11_ 7	0.0103805	ASV48	0.236352	0.439997	NA	0.0159317	0.0280906	0.00318203	0.0106825
378	11_ 7	0.0103231	ASV41	0.233309	0.4349	NA	0.00260248	0.00627694	0.0164845	0.0499075
379	11_10	0.125001	ASV2	0.98798	0.995147	NA	0.185034	0.133285	0.212228	0.200086
380	11_10	0.0593293	ASV7	0.040841	0.122352	NA	0.0910546	0.152418	0.00330471	0.0174631
381	11_10	0.0591821	ASV8	0.798788	0.88174	NA	0.0641955	0.0987769	0.0653351	0.100388
382	11_10	0.0463536	ASV1	0.128783	0.289632	NA	0.0196935	0.0415282	0.0662059	0.139576
383	11_10	0.0453288	ASV11	0.272717	0.481305	NA	0.0521994	0.0712255	0.0418432	0.0809488
384	11_10	0.0389773	ASV40	0.0786555	0.201731	NA	0.0571033	0.128042	0.00558295	0.0244693
385	11_10	0.0275036	ASV3	0.404988	0.614514	NA	0.022328	0.0189036	0.0463884	0.0473101
386	11_10	0.0261983	ASV16	0.737655	0.848303	NA	0.0274568	0.0726439	0.0164314	0.0638145
387	11_10	0.0235759	ASV26	0.000171676	0.00186878	NA	0.0289072	0.0234236	0.0104752	0.0593337
388	11_10	0.0223101	ASV5	0.347825	0.557929	NA	0.0128129	0.0219455	0.0336756	0.043328
389	11_10	0.0204328	ASV20	0.505318	0.704383	NA	0.028121	0.045285	0.0111434	0.0208491
390	11_10	0.0198678	ASV4	0.620359	0.779412	NA	0.0135143	0.0253856	0.0247726	0.0438521
391	11_10	0.0186562	ASV32	0.687733	0.823432	NA	0.0163794	0.0177816	0.0267569	0.0351167
392	11_10	0.0168968	ASV50	0.737655	0.848303	NA	0.0156041	0.0412845	0.0131325	0.0448634
393	11_10	0.0166485	ASV59	0.000771318	0.00621412	NA	0.0259718	0.0225657	0.000608107	0.00149831
394	11_10	0.016117	ASV27	0.7494	0.856972	NA	0.00547091	0.0144747	0.0212783	0.053715
395	11_10	0.0160606	ASV19	0.676539	0.817581	NA	0.00987633	0.013815	0.0213807	0.0456151
396	11_10	0.0147521	ASV73	0.00130668	0.00931661	NA	0.0237269	0.0206124	0.00220636	0.00472178
397	11_10	0.0138374	ASV14	0.302834	0.512876	NA	0.00959712	0.0160807	0.0193653	0.029711
398	11_10	0.0137524	ASV68	0.0198985	0.0729442	NA	0.0212942	0.0242203	0.00162694	0.00561343
399	11_10	0.013714	ASV13	0.32356	0.529125	NA	0.0188776	0.0499453	0.00318838	0.016175
400	11_10	0.0126817	ASV48	0.690667	0.824555	NA	0.0159317	0.0280906	0.00810205	0.0152344
401	11_10	0.0126687	ASV33	0.811019	0.888259	NA	0.0134943	0.0248336	0.0114173	0.0216955
402	11_10	0.0122597	ASV9	0.349318	0.559179	NA	0.00546806	0.00742787	0.0153333	0.0470701
403	11_10	0.0118742	ASV49	0.0173757	0.0666069	NA	0.0179313	0.0323553	0.00177728	0.00621245
404	11_10	0.0112977	ASV12	0.138754	0.305565	NA	0.00219388	0.00580445	0.0165542	0.039332
405	11_10	0.0108914	ASV18	0.0159754	0.062585	NA	0	0	0.0167986	0.0312933
406	11_10	0.0102675	ASV43	0.976059	0.98742	NA	0.0109423	0.0145649	0.0126285	0.0191937
407	11_ 9	0.103883	ASV2	0.0291306	0.0959358	NA	0.185034	0.133285	0.0909668	0.140917
408	11_ 9	0.0776742	ASV1	0.0195714	0.0728691	NA	0.0196935	0.0415282	0.129745	0.192273
409	11_ 9	0.0719627	ASV8	0.346556	0.556519	NA	0.0641955	0.0987769	0.105991	0.142948
410	11_ 9	0.0552752	ASV7	0.0642672	0.172915	NA	0.0910546	0.152418	0.0014673	0.00409484
411	11_ 9	0.0381219	ASV40	0.16821	0.34413	NA	0.0571033	0.128042	0.00980168	0.0371851
412	11_ 9	0.034873	ASV11	0.0534466	0.150622	NA	0.0521994	0.0712255	0.0171869	0.0442378
413	11_ 9	0.0208209	ASV4	0.884453	0.936326	NA	0.0135143	0.0253856	0.0258597	0.0839592
414	11_ 9	0.0204012	ASV18	0.00731218	0.0344131	NA	0	0	0.0336236	0.068839
415	11_ 9	0.0196553	ASV5	0.376623	0.591924	NA	0.0128129	0.0219455	0.0270728	0.0582269
416	11_ 9	0.0186089	ASV20	0.330385	0.537205	NA	0.028121	0.045285	0.00896537	0.0178911
417	11_ 9	0.0167466	ASV26	0.00719573	0.0341541	NA	0.0289072	0.0234236	0.00613146	0.0143589
418	11_ 9	0.016669	ASV3	0.178866	0.360259	NA	0.022328	0.0189036	0.0196162	0.0313726
419	11_ 9	0.0166384	ASV16	0.0198099	0.0729442	NA	0.0274568	0.0726439	0	0
420	11_ 9	0.0159505	ASV12	0.018235	0.06887	NA	0.00219388	0.00580445	0.0265194	0.037854
421	11_ 9	0.0155531	ASV59	0.00102843	0.00763821	NA	0.0259718	0.0225657	0.000715127	0.00201598
422	11_ 9	0.0150698	ASV6	0.0404529	0.121742	NA	0	0	0.0248344	0.101676
423	11_ 9	0.0143012	ASV73	0.000662166	0.00565419	NA	0.0237269	0.0206124	0.00337468	0.0118097
424	11_ 9	0.0128982	ASV68	0.00100592	0.00751019	NA	0.0212942	0.0242203	0.000160064	0.000580393
425	11_ 9	0.0116119	ASV23	0.300245	0.511984	NA	0.00392937	0.00704396	0.0183049	0.0589919
426	11_ 9	0.0114518	ASV13	0.0198099	0.0729442	NA	0.0188776	0.0499453	0	0
427	11_ 9	0.0111065	ASV43	0.259139	0.464538	NA	0.0109423	0.0145649	0.018845	0.0209097
428	11_ 9	0.0110174	ASV32	0.257744	0.4629	NA	0.0163794	0.0177816	0.0087556	0.0168723
429	11_ 9	0.0108403	ASV49	0.00836962	0.0381313	NA	0.0179313	0.0323553	0.000799876	0.00231948
430	11_ 9	0.0107848	ASV31	0.0500258	0.143824	NA	0	0	0.0177734	0.0478798
431	11_ 9	0.0105534	ASV50	0.525874	0.71822	NA	0.0156041	0.0412845	0.00261479	0.0147738
432	11_ 9	0.0105151	ASV14	0.714445	0.838517	NA	0.00959712	0.0160807	0.0119417	0.0256925
433	11_ 9	0.0101941	ASV48	0.205556	0.394186	NA	0.0159317	0.0280906	0.00204964	0.00612027
434	11_ 9	0.0100494	ASV33	0.212892	0.404486	NA	0.0134943	0.0248336	0.00632215	0.0144561
435	11_ 5	0.101526	ASV2	0.000759442	0.00621412	NA	0.185034	0.133285	0.0463752	0.106256
436	11_ 5	0.0804952	ASV1	0.0115712	0.0486742	NA	0.0196935	0.0415282	0.14461	0.155255
437	11_ 5	0.0544968	ASV8	0.529591	0.71855	NA	0.0641955	0.0987769	0.0733763	0.0992562
438	11_ 5	0.0531162	ASV7	0.0593316	0.162281	NA	0.0910546	0.152418	0.00298757	0.00950135
439	11_ 5	0.0362583	ASV11	0.0523254	0.148048	NA	0.0521994	0.0712255	0.0234381	0.0681081
440	11_ 5	0.0336583	ASV40	0.129717	0.290388	NA	0.0571033	0.128042	0.00181338	0.00757366
441	11_ 5	0.0234094	ASV12	0.0159552	0.062585	NA	0.00219388	0.00580445	0.0406159	0.0560274
442	11_ 5	0.0233638	ASV18	0.00649297	0.032038	NA	0	0	0.0401768	0.0860993
443	11_ 5	0.022825	ASV91	0.381071	0.595841	NA	0	0	0.0392311	0.135565
444	11_ 5	0.0194151	ASV26	0.0416527	0.124521	NA	0.0289072	0.0234236	0.0178669	0.0448521
445	11_ 5	0.017768	ASV20	0.112039	0.261485	NA	0.028121	0.045285	0.00711522	0.0193456
446	11_ 5	0.0162623	ASV6	0.00272344	0.0165261	NA	0	0	0.0279627	0.0450195
447	11_ 5	0.0159507	ASV16	0.0182559	0.06887	NA	0.0274568	0.0726439	0	0
448	11_ 5	0.0154401	ASV59	0.00849905	0.0383533	NA	0.0259718	0.0225657	0.00560039	0.0188192
449	11_ 5	0.0144201	ASV3	0.0157976	0.0625205	NA	0.022328	0.0189036	0.0121741	0.0267949
450	11_ 5	0.0137351	ASV73	2.97561769720019e-06	8.48646167241494e-05	NA	0.0237269	0.0206124	0.000192308	0.00108959
451	11_ 5	0.0128654	ASV4	0.551134	0.72776	NA	0.0135143	0.0253856	0.0118109	0.0378711
452	11_ 5	0.0123578	ASV68	1.4956638362787e-05	0.000294557	NA	0.0212942	0.0242203	0.000247961	0.00154852
453	11_ 5	0.0123337	ASV19	0.168445	0.34413	NA	0.00987633	0.013815	0.0139111	0.0575465
454	11_ 5	0.0112146	ASV32	0.021627	0.0761485	NA	0.0163794	0.0177816	0.00566949	0.0213056
455	11_ 5	0.0110927	ASV13	0.334796	0.541292	NA	0.0188776	0.0499453	0.000274896	0.00120888
456	11_ 5	0.0108904	ASV5	0.0637833	0.171938	NA	0.0128129	0.0219455	0.010514	0.0224091
457	11_ 5	0.0105407	ASV49	0.00668669	0.0324327	NA	0.0179313	0.0323553	0.00151168	0.00499918
458	11_ 5	0.0103626	ASV43	0.209729	0.400593	NA	0.0109423	0.0145649	0.0183695	0.0206269
459	11_ 4	0.0992571	ASV2	0.00498167	0.0256457	NA	0.185034	0.133285	0.0625287	0.110869
460	11_ 4	0.0855669	ASV1	0.00287727	0.0170958	NA	0.0196935	0.0415282	0.152567	0.144443
461	11_ 4	0.054466	ASV8	0.508412	0.706623	NA	0.0641955	0.0987769	0.0688851	0.104052
462	11_ 4	0.0543151	ASV7	0.147694	0.319593	NA	0.0910546	0.152418	0.00453321	0.0126525
463	11_ 4	0.0363882	ASV6	0.00304121	0.0178468	NA	0	0	0.0613544	0.117386
464	11_ 4	0.0358013	ASV40	0.223894	0.422319	NA	0.0571033	0.128042	0.00595683	0.0250726
465	11_ 4	0.0330066	ASV11	0.12432	0.285216	NA	0.0521994	0.0712255	0.0169977	0.0363879
466	11_ 4	0.0307583	ASV18	0.00160334	0.0109921	NA	0	0	0.051851	0.0673593
467	11_ 4	0.0242898	ASV5	0.613835	0.775314	NA	0.0128129	0.0219455	0.0361757	0.0906099
468	11_ 4	0.0217551	ASV12	0.02368	0.0821598	NA	0.00219388	0.00580445	0.0368825	0.0551177
469	11_ 4	0.0202046	ASV4	0.698551	0.828215	NA	0.0135143	0.0253856	0.0244644	0.0808999
470	11_ 4	0.0175146	ASV20	0.0933083	0.230515	NA	0.028121	0.045285	0.00430456	0.0144979
471	11_ 4	0.0165898	ASV26	0.0214367	0.0758924	NA	0.0289072	0.0234236	0.00911443	0.0188925
472	11_ 4	0.0162716	ASV16	0.0198099	0.0729442	NA	0.0274568	0.0726439	0	0
473	11_ 4	0.0149493	ASV59	0.00225879	0.0142919	NA	0.0259718	0.0225657	0.00226728	0.00665244
474	11_ 4	0.0148862	ASV3	0.0944885	0.231513	NA	0.022328	0.0189036	0.015409	0.0272925
475	11_ 4	0.0134255	ASV73	0.00199424	0.0129456	NA	0.0237269	0.0206124	0.0037594	0.00903994
476	11_ 4	0.0125972	ASV68	0.000465632	0.00422924	NA	0.0212942	0.0242203	0.000941929	0.00419782
477	11_ 4	0.0113121	ASV47	0.0404619	0.121742	NA	0	0	0.0190607	0.0531535
478	11_ 4	0.0111993	ASV13	0.0198099	0.0729442	NA	0.0188776	0.0499453	0	0
479	11_ 4	0.0107599	ASV49	0.0325381	0.10357	NA	0.0179313	0.0323553	0.00167786	0.00521198
480	11_ 4	0.0107196	ASV48	0.547131	0.727659	NA	0.0159317	0.0280906	0.00498512	0.0121577
481	11_ 4	0.0102069	ASV27	0.960407	0.981018	NA	0.00547091	0.0144747	0.0125196	0.050731
482	11_ 4	0.0100102	ASV33	0.314472	0.522046	NA	0.0134943	0.0248336	0.00642868	0.017123
483	6_ 2	0.126583	ASV1	0.682242	0.819137	NA	0.137915	0.178148	0.17025	0.229191
484	6_ 2	0.0857883	ASV8	0.257245	0.462867	NA	0.0836195	0.136826	0.108807	0.161018
485	6_ 2	0.0588945	ASV2	0.14917	0.320948	NA	0.086949	0.15698	0.0196436	0.0403703
486	6_ 2	0.0526781	ASV6	0.322929	0.529125	NA	0.0294217	0.0736976	0.0676112	0.158275
487	6_ 2	0.0382716	ASV21	0.111433	0.260926	NA	0.0310024	0.119206	0.0349553	0.0929226
488	6_ 2	0.032234	ASV18	0.777045	0.871806	NA	0.0486674	0.0731181	0.0318995	0.028672
489	6_ 2	0.0287827	ASV12	0.913474	0.952679	NA	0.0272143	0.0525222	0.0326555	0.0536065
490	6_ 2	0.0168518	ASV26	0.948627	0.976004	NA	0.0143631	0.0297682	0.0173013	0.0488517
491	6_ 2	0.0166751	ASV91	0.570755	0.745202	NA	0.0256746	0.11286	0.000697366	0.00301771
492	6_ 2	0.0165951	ASV80	0.735294	0.848303	NA	0.0140205	0.0506949	0.0140368	0.0507763
493	6_ 2	0.013318	ASV71	0.92208	0.956977	NA	0.00998518	0.024509	0.0133382	0.0439757
494	6_ 2	0.0129191	ASV3	0.308745	0.517965	NA	0.0153853	0.0337002	0.0081492	0.0217678
495	6_ 2	0.012811	ASV31	0.167727	0.34413	NA	0.00983193	0.022354	0.0146206	0.029023
496	6_ 2	0.0121452	ASV23	0.489041	0.690463	NA	0.0139298	0.0255711	0.0117324	0.0201878
497	6_ 2	0.0119429	ASV54	0.25122	0.45621	NA	0.0060918	0.0155312	0.0155565	0.0376354
498	6_ 2	0.01136	ASV5	0.835549	0.903736	NA	0.0108516	0.0229167	0.0106721	0.023322
499	6_ 2	0.0108269	ASV11	0.549616	0.72776	NA	0.00746994	0.0228316	0.0111844	0.0332219
500	6_ 2	0.0104876	ASV43	0.825309	0.899639	NA	0.0160373	0.013654	0.0183292	0.0194353
501	6_ 2	0.0100481	ASV105	0.378733	0.593652	NA	0.0105663	0.0403291	0.00604247	0.026845
502	6_ 1	0.106639	ASV1	0.293914	0.504965	NA	0.137915	0.178148	0.143243	0.15508
503	6_ 1	0.0798815	ASV8	0.209848	0.400593	NA	0.0836195	0.136826	0.100953	0.123324
504	6_ 1	0.0641652	ASV2	0.606792	0.770799	NA	0.086949	0.15698	0.0348981	0.069991
505	6_ 1	0.046488	ASV18	0.443549	0.653195	NA	0.0486674	0.0731181	0.0606746	0.0794038
506	6_ 1	0.0411692	ASV6	0.143135	0.312574	NA	0.0294217	0.0736976	0.0491261	0.089895
507	6_ 1	0.0281279	ASV12	0.459929	0.667201	NA	0.0272143	0.0525222	0.0282641	0.0628694
508	6_ 1	0.0270873	ASV21	0.221136	0.417669	NA	0.0310024	0.119206	0.0142461	0.0318303
509	6_ 1	0.0247911	ASV91	0.358787	0.572294	NA	0.0256746	0.11286	0.0146723	0.0615305
510	6_ 1	0.0144509	ASV3	0.7597	0.862931	NA	0.0153853	0.0337002	0.0121236	0.0243395
511	6_ 1	0.0142945	ASV11	0.281967	0.490292	NA	0.00746994	0.0228316	0.0167234	0.0491188
512	6_ 1	0.0126422	ASV26	0.402556	0.612642	NA	0.0143631	0.0297682	0.0085472	0.0250243
513	6_ 1	0.0122351	ASV43	0.456316	0.664042	NA	0.0160373	0.013654	0.0221776	0.0277274
514	6_ 1	0.0115829	ASV175	0.32394	0.529139	NA	0	0	0.0180793	0.109972
515	6_ 1	0.0114712	ASV54	0.323396	0.529125	NA	0.0060918	0.0155312	0.0146727	0.0397329
516	6_ 1	0.011463	ASV71	0.989459	0.995147	NA	0.00998518	0.024509	0.0106405	0.0275788
517	6_ 1	0.0113844	ASV23	0.0606074	0.164621	NA	0.0139298	0.0255711	0.00840071	0.0195085
518	6_ 1	0.0112542	ASV80	0.86805	0.925652	NA	0.0140205	0.0506949	0.00447813	0.0160809
519	6_ 1	0.0110393	ASV47	0.67312	0.81462	NA	0.00747172	0.0276141	0.0104923	0.0571501
520	6_ 1	0.0109602	ASV105	0.967541	0.984104	NA	0.0105663	0.0403291	0.00758896	0.0245765
521	6_ 1	0.0100894	ASV20	0.949611	0.976313	NA	0.00788888	0.0222952	0.0100088	0.0263962
522	6_ 1	0.0100302	ASV102	0.135582	0.300685	NA	0.00193622	0.00774113	0.0143069	0.0443299
523	6_ 3	0.104369	ASV1	0.7696	0.866864	NA	0.137915	0.178148	0.115759	0.166939
524	6_ 3	0.0846847	ASV8	0.479104	0.68252	NA	0.0836195	0.136826	0.106106	0.159141
525	6_ 3	0.0577652	ASV2	0.360968	0.574487	NA	0.086949	0.15698	0.0155243	0.0356537
526	6_ 3	0.0415942	ASV18	0.433157	0.644899	NA	0.0486674	0.0731181	0.053534	0.0599049
527	6_ 3	0.0296651	ASV12	0.242521	0.447972	NA	0.0272143	0.0525222	0.0378353	0.0538052
528	6_ 3	0.0262343	ASV6	0.966968	0.984104	NA	0.0294217	0.0736976	0.0209171	0.0356385
529	6_ 3	0.0223288	ASV21	0.459863	0.667201	NA	0.0310024	0.119206	0.00618119	0.0125725
530	6_ 3	0.0194021	ASV19	0.79652	0.881096	NA	0.00946704	0.0353403	0.0228071	0.110105
531	6_ 3	0.0187417	ASV23	0.0538221	0.151083	NA	0.0139298	0.0255711	0.0277192	0.0352565
532	6_ 3	0.0171543	ASV91	0.287755	0.496177	NA	0.0256746	0.11286	0.00167467	0.0101866
533	6_ 3	0.0166259	ASV47	0.00707922	0.0338757	NA	0.00747172	0.0276141	0.0219135	0.0516019
534	6_ 3	0.0155232	ASV80	0.60805	0.770799	NA	0.0140205	0.0506949	0.0127479	0.0352678
535	6_ 3	0.014604	ASV31	0.00779519	0.0360907	NA	0.00983193	0.022354	0.0195882	0.0264321
536	6_ 3	0.0126819	ASV3	0.890768	0.941612	NA	0.0153853	0.0337002	0.00759413	0.0245934
537	6_ 3	0.0120508	ASV44	0.41367	0.62225	NA	0.0100279	0.0174396	0.0155823	0.0236689
538	6_ 3	0.0119242	ASV57	0.05949	0.162281	NA	0.0081556	0.0369447	0.0128626	0.0223076
539	6_ 3	0.0114868	ASV41	0.778781	0.872029	NA	0.00982628	0.0220124	0.0126607	0.0266754
540	6_ 3	0.011197	ASV43	0.536541	0.721837	NA	0.0160373	0.013654	0.0200824	0.0191746
541	6_ 3	0.0110628	ASV26	0.552199	0.72776	NA	0.0143631	0.0297682	0.00632471	0.0111121
542	6_ 8	0.102034	ASV1	0.633383	0.784872	NA	0.137915	0.178148	0.118855	0.148015
543	6_ 8	0.0856097	ASV8	0.598905	0.764658	NA	0.0836195	0.136826	0.109511	0.15788
544	6_ 8	0.0665063	ASV2	0.126835	0.288463	NA	0.086949	0.15698	0.0400254	0.096841
545	6_ 8	0.0318916	ASV18	0.0120514	0.050103	NA	0.0486674	0.0731181	0.0175626	0.0319837
546	6_ 8	0.0307003	ASV12	0.65968	0.802648	NA	0.0272143	0.0525222	0.0379128	0.0586323
547	6_ 8	0.0296189	ASV6	0.642098	0.790071	NA	0.0294217	0.0736976	0.0250772	0.0790323
548	6_ 8	0.0234779	ASV21	0.747882	0.855923	NA	0.0310024	0.119206	0.00820042	0.025255
549	6_ 8	0.0175184	ASV9	0.332594	0.539025	NA	0.00876952	0.036128	0.0205742	0.0881501
550	6_ 8	0.0173913	ASV31	0.120944	0.280283	NA	0.00983193	0.022354	0.02337	0.0455493
551	6_ 8	0.01739	ASV23	0.24211	0.447972	NA	0.0139298	0.0255711	0.0200158	0.052821
552	6_ 8	0.0172091	ASV91	0.587995	0.757422	NA	0.0256746	0.11286	0.0021143	0.0107518
553	6_ 8	0.0168201	ASV26	0.91173	0.952679	NA	0.0143631	0.0297682	0.017994	0.0389988
554	6_ 8	0.0163836	ASV80	0.304074	0.513386	NA	0.0140205	0.0506949	0.0147052	0.036414
555	6_ 8	0.0160946	ASV47	0.185884	0.370728	NA	0.00747172	0.0276141	0.0203308	0.072186
556	6_ 8	0.0153264	ASV19	0.232428	0.433825	NA	0.00946704	0.0353403	0.0170666	0.0575959
557	6_ 8	0.0144803	ASV3	0.457287	0.664721	NA	0.0153853	0.0337002	0.0121553	0.0271829
558	6_ 8	0.0134128	ASV43	0.56227	0.73627	NA	0.0160373	0.013654	0.0235173	0.0248604
559	6_ 8	0.0129765	ASV54	0.633508	0.784872	NA	0.0060918	0.0155312	0.0166896	0.0542447
560	6_ 8	0.0115785	ASV41	0.692228	0.824659	NA	0.00982628	0.0220124	0.012954	0.0291913
561	6_ 8	0.0115739	ASV5	0.673518	0.81462	NA	0.0108516	0.0229167	0.0112134	0.0251111
562	6_ 8	0.0101793	ASV57	0.00825213	0.0378378	NA	0.0081556	0.0369447	0.0104451	0.0153181
563	6_ 8	0.0100249	ASV44	0.83741	0.904657	NA	0.0100279	0.0174396	0.0108518	0.0215378
564	6_ 7	0.102026	ASV1	0.960311	0.981018	NA	0.137915	0.178148	0.120413	0.148796
565	6_ 7	0.083363	ASV2	0.782817	0.873019	NA	0.086949	0.15698	0.0859646	0.143538
566	6_ 7	0.0770976	ASV8	0.472252	0.677653	NA	0.0836195	0.136826	0.0936771	0.131287
567	6_ 7	0.0315925	ASV6	0.833866	0.90288	NA	0.0294217	0.0736976	0.0290273	0.0815645
568	6_ 7	0.0309796	ASV18	0.0578232	0.159489	NA	0.0486674	0.0731181	0.0185144	0.0249246
569	6_ 7	0.0259723	ASV21	0.633512	0.784872	NA	0.0310024	0.119206	0.012792	0.0354334
570	6_ 7	0.0243124	ASV12	0.782046	0.873019	NA	0.0272143	0.0525222	0.0250777	0.0424662
571	6_ 7	0.0227841	ASV31	0.0394434	0.119666	NA	0.00983193	0.022354	0.0330218	0.0585463
572	6_ 7	0.0203889	ASV23	0.740107	0.849068	NA	0.0139298	0.0255711	0.0279758	0.0476595
573	6_ 7	0.0183254	ASV80	0.25685	0.462867	NA	0.0140205	0.0506949	0.016437	0.0782711
574	6_ 7	0.0170112	ASV91	0.587995	0.757422	NA	0.0256746	0.11286	0.00157336	0.00939099
575	6_ 7	0.0168467	ASV3	0.728792	0.846991	NA	0.0153853	0.0337002	0.0173364	0.035334
576	6_ 7	0.0158916	ASV47	0.0760291	0.197842	NA	0.00747172	0.0276141	0.0203102	0.0512481
577	6_ 7	0.0156998	ASV11	0.0951023	0.231616	NA	0.00746994	0.0228316	0.0201266	0.0454721
578	6_ 7	0.0141545	ASV71	0.927259	0.960255	NA	0.00998518	0.024509	0.0148138	0.0602942
579	6_ 7	0.0137289	ASV41	0.488099	0.690463	NA	0.00982628	0.0220124	0.0164845	0.0499075
580	6_ 7	0.0130484	ASV9	0.275764	0.483689	NA	0.00876952	0.036128	0.0132627	0.0496014
581	6_ 7	0.0127393	ASV5	0.49947	0.698963	NA	0.0108516	0.0229167	0.0141156	0.0264508
582	6_ 7	0.0122389	ASV19	0.642001	0.790071	NA	0.00946704	0.0353403	0.0117044	0.0365614
583	6_ 7	0.0117838	ASV32	0.809065	0.888259	NA	0.0107069	0.026263	0.011452	0.0220334
584	6_ 7	0.0112472	ASV43	0.511361	0.71003	NA	0.0160373	0.013654	0.0171339	0.0233936
585	6_ 7	0.0112132	ASV44	0.61799	0.77712	NA	0.0100279	0.0174396	0.0122818	0.0274176
586	6_ 7	0.0105321	ASV33	0.736878	0.848303	NA	0.00639891	0.0203557	0.0116865	0.0378034
587	6_10	0.129554	ASV2	0.00428495	0.022715	NA	0.086949	0.15698	0.212228	0.200086
588	6_10	0.0923231	ASV1	0.0201973	0.0738498	NA	0.137915	0.178148	0.0662059	0.139576
589	6_10	0.0652977	ASV8	0.695855	0.826219	NA	0.0836195	0.136826	0.0653351	0.100388
590	6_10	0.0310977	ASV18	0.0110084	0.0467203	NA	0.0486674	0.0731181	0.0167986	0.0312933
591	6_10	0.0289162	ASV3	0.000981648	0.00742338	NA	0.0153853	0.0337002	0.0463884	0.0473101
592	6_10	0.027535	ASV11	0.0507411	0.145295	NA	0.00746994	0.0228316	0.0418432	0.0809488
593	6_10	0.0218906	ASV21	0.0740175	0.193668	NA	0.0310024	0.119206	0.00601424	0.0315107
594	6_10	0.0215409	ASV5	0.00106139	0.00784222	NA	0.0108516	0.0229167	0.0336756	0.043328
595	6_10	0.0214117	ASV12	0.147352	0.319336	NA	0.0272143	0.0525222	0.0165542	0.039332
596	6_10	0.0197571	ASV6	0.0316312	0.101362	NA	0.0294217	0.0736976	0.00602994	0.0168172
597	6_10	0.018456	ASV32	0.00425905	0.0226619	NA	0.0107069	0.026263	0.0267569	0.0351167
598	6_10	0.0179165	ASV4	0.0989228	0.238012	NA	0.0095428	0.0245455	0.0247726	0.0438521
599	6_10	0.0166762	ASV19	0.00760976	0.0355788	NA	0.00946704	0.0353403	0.0213807	0.0456151
600	6_10	0.0157852	ASV91	0.242231	0.447972	NA	0.0256746	0.11286	0.000276786	0.00175055
601	6_10	0.0147083	ASV27	0.0989487	0.238012	NA	0.00392532	0.0216752	0.0212783	0.053715
602	6_10	0.0143222	ASV26	0.0137617	0.0559095	NA	0.0143631	0.0297682	0.0104752	0.0593337
603	6_10	0.0137361	ASV9	0.481705	0.68554	NA	0.00876952	0.036128	0.0153333	0.0470701
604	6_10	0.0126139	ASV14	0.0017354	0.0115639	NA	0.00568405	0.0131019	0.0193653	0.029711
605	6_10	0.0117244	ASV31	0.910761	0.952679	NA	0.00983193	0.022354	0.0120209	0.0362817
606	6_10	0.0112667	ASV23	0.0265913	0.0900692	NA	0.0139298	0.0255711	0.00874518	0.0228628
607	6_10	0.0107983	ASV16	0.436181	0.647701	NA	0.00157232	0.00907362	0.0164314	0.0638145
608	6_10	0.0106773	ASV43	0.0241154	0.0834674	NA	0.0160373	0.013654	0.0126285	0.0191937
609	6_ 9	0.112082	ASV1	0.728581	0.846991	NA	0.137915	0.178148	0.129745	0.192273
610	6_ 9	0.0850023	ASV2	0.857783	0.918987	NA	0.086949	0.15698	0.0909668	0.140917
611	6_ 9	0.0830131	ASV8	0.404391	0.614514	NA	0.0836195	0.136826	0.105991	0.142948
612	6_ 9	0.0386655	ASV18	0.148501	0.320853	NA	0.0486674	0.0731181	0.0336236	0.068839
613	6_ 9	0.0308434	ASV6	0.313582	0.521245	NA	0.0294217	0.0736976	0.0248344	0.101676
614	6_ 9	0.0243162	ASV12	0.528495	0.71855	NA	0.0272143	0.0525222	0.0265194	0.037854
615	6_ 9	0.0220916	ASV21	0.979761	0.990176	NA	0.0310024	0.119206	0.00506912	0.0164997
616	6_ 9	0.0203695	ASV4	0.604371	0.768975	NA	0.0095428	0.0245455	0.0258597	0.0839592
617	6_ 9	0.0202705	ASV5	0.580947	0.751751	NA	0.0108516	0.0229167	0.0270728	0.0582269
618	6_ 9	0.0175851	ASV3	0.276309	0.484049	NA	0.0153853	0.0337002	0.0196162	0.0313726
619	6_ 9	0.0165885	ASV91	0.550842	0.72776	NA	0.0256746	0.11286	0.000573584	0.00261616
620	6_ 9	0.0163288	ASV23	0.62957	0.784762	NA	0.0139298	0.0255711	0.0183049	0.0589919
621	6_ 9	0.0151218	ASV31	0.47756	0.681682	NA	0.00983193	0.022354	0.0177734	0.0478798
622	6_ 9	0.0141554	ASV11	0.383012	0.596913	NA	0.00746994	0.0228316	0.0171869	0.0442378
623	6_ 9	0.0132921	ASV80	0.3828	0.596913	NA	0.0140205	0.0506949	0.00784381	0.0443072
624	6_ 9	0.0131834	ASV41	0.765596	0.865041	NA	0.00982628	0.0220124	0.0154176	0.0301809
625	6_ 9	0.0113968	ASV43	0.987053	0.995147	NA	0.0160373	0.013654	0.018845	0.0209097
626	6_ 9	0.0112525	ASV26	0.262371	0.468848	NA	0.0143631	0.0297682	0.00613146	0.0143589
627	6_ 9	0.0106925	ASV9	1	1	NA	0.00876952	0.036128	0.00929342	0.0245392
628	6_ 9	0.0104904	ASV32	0.532471	0.720402	NA	0.0107069	0.026263	0.0087556	0.0168723
629	6_ 9	0.0103589	ASV47	0.428075	0.639199	NA	0.00747172	0.0276141	0.0106259	0.0256056
630	6_ 9	0.0102837	ASV44	0.152758	0.326096	NA	0.0100279	0.0174396	0.00909383	0.0262497
631	6_ 5	0.107702	ASV1	0.591304	0.757651	NA	0.137915	0.178148	0.14461	0.155255
632	6_ 5	0.0689774	ASV2	0.288773	0.496732	NA	0.086949	0.15698	0.0463752	0.106256
633	6_ 5	0.0681731	ASV8	0.489921	0.690463	NA	0.0836195	0.136826	0.0733763	0.0992562
634	6_ 5	0.0414064	ASV18	0.247544	0.451861	NA	0.0486674	0.0731181	0.0401768	0.0860993
635	6_ 5	0.0387928	ASV91	0.776664	0.871806	NA	0.0256746	0.11286	0.0392311	0.135565
636	6_ 5	0.0312073	ASV12	0.317472	0.522494	NA	0.0272143	0.0525222	0.0406159	0.0560274
637	6_ 5	0.0290517	ASV6	0.0852554	0.214039	NA	0.0294217	0.0736976	0.0279627	0.0450195
638	6_ 5	0.0234204	ASV21	0.166589	0.34413	NA	0.0310024	0.119206	0.00821963	0.0208607
639	6_ 5	0.0179661	ASV11	0.398656	0.611262	NA	0.00746994	0.0228316	0.0234381	0.0681081
640	6_ 5	0.0170374	ASV26	0.911528	0.952679	NA	0.0143631	0.0297682	0.0178669	0.0448521
641	6_ 5	0.0153684	ASV80	0.203637	0.391884	NA	0.0140205	0.0506949	0.0111423	0.0669316
642	6_ 5	0.0144663	ASV3	0.769172	0.866864	NA	0.0153853	0.0337002	0.0121741	0.0267949
643	6_ 5	0.0139633	ASV23	0.809432	0.888259	NA	0.0139298	0.0255711	0.0155796	0.0270617
644	6_ 5	0.0138383	ASV19	0.900672	0.949104	NA	0.00946704	0.0353403	0.0139111	0.0575465
645	6_ 5	0.0127164	ASV105	0.628891	0.784614	NA	0.0105663	0.0403291	0.010956	0.0393868
646	6_ 5	0.0126326	ASV31	0.0878444	0.219765	NA	0.00983193	0.022354	0.014531	0.0343197
647	6_ 5	0.0125097	ASV44	0.686995	0.823239	NA	0.0100279	0.0174396	0.014468	0.032205
648	6_ 5	0.0121658	ASV4	0.869873	0.925652	NA	0.0095428	0.0245455	0.0118109	0.0378711
649	6_ 5	0.0119391	ASV9	0.730342	0.847999	NA	0.00876952	0.036128	0.0109616	0.0531836
650	6_ 5	0.0112645	ASV5	0.5619	0.73627	NA	0.0108516	0.0229167	0.010514	0.0224091
651	6_ 5	0.0110958	ASV57	0.121493	0.280794	NA	0.0081556	0.0369447	0.0112242	0.024638
652	6_ 5	0.0110495	ASV43	0.995768	0.997167	NA	0.0160373	0.013654	0.0183695	0.0206269
653	6_ 4	0.108351	ASV1	0.246775	0.451735	NA	0.137915	0.178148	0.152567	0.144443
654	6_ 4	0.073713	ASV2	0.82958	0.900975	NA	0.086949	0.15698	0.0625287	0.110869
655	6_ 4	0.0682991	ASV8	0.736728	0.848303	NA	0.0836195	0.136826	0.0688851	0.104052
656	6_ 4	0.0479898	ASV6	0.0394195	0.119666	NA	0.0294217	0.0736976	0.0613544	0.117386
657	6_ 4	0.0425701	ASV18	0.734895	0.848303	NA	0.0486674	0.0731181	0.051851	0.0673593
658	6_ 4	0.0300979	ASV12	0.412249	0.621424	NA	0.0272143	0.0525222	0.0368825	0.0551177
659	6_ 4	0.0279497	ASV21	0.12564	0.286661	NA	0.0310024	0.119206	0.0156945	0.0451113
660	6_ 4	0.0261152	ASV5	0.201425	0.390261	NA	0.0108516	0.0229167	0.0361757	0.0906099
661	6_ 4	0.0201472	ASV4	0.82931	0.900975	NA	0.0095428	0.0245455	0.0244644	0.0808999
662	6_ 4	0.0167585	ASV91	0.863951	0.922842	NA	0.0256746	0.11286	0.000592182	0.00249303
663	6_ 4	0.0158177	ASV3	0.395662	0.609303	NA	0.0153853	0.0337002	0.015409	0.0272925
664	6_ 4	0.0153914	ASV47	0.0348838	0.10885	NA	0.00747172	0.0276141	0.0190607	0.0531535
665	6_ 4	0.0139076	ASV11	0.0782155	0.200964	NA	0.00746994	0.0228316	0.0169977	0.0363879
666	6_ 4	0.012743	ASV31	0.134722	0.299243	NA	0.00983193	0.022354	0.0139172	0.0331621
667	6_ 4	0.0124987	ASV26	0.667144	0.808969	NA	0.0143631	0.0297682	0.00911443	0.0188925
668	6_ 4	0.0104039	ASV23	0.0171053	0.0659246	NA	0.0139298	0.0255711	0.0061494	0.0143868
669	6_ 4	0.010222	ASV27	0.166248	0.34413	NA	0.00392532	0.0216752	0.0125196	0.050731
670	2_ 1	0.122573	ASV1	0.540659	0.722196	NA	0.17025	0.229191	0.143243	0.15508
671	2_ 1	0.0889403	ASV8	0.811702	0.888324	NA	0.108807	0.161018	0.100953	0.123324
672	2_ 1	0.0614476	ASV6	0.678857	0.818322	NA	0.0676112	0.158275	0.0491261	0.089895
673	2_ 1	0.038295	ASV18	0.539944	0.722196	NA	0.0318995	0.028672	0.0606746	0.0794038
674	2_ 1	0.0314796	ASV12	0.387244	0.599577	NA	0.0326555	0.0536065	0.0282641	0.0628694
675	2_ 1	0.0289055	ASV2	0.286977	0.495435	NA	0.0196436	0.0403703	0.0348981	0.069991
676	2_ 1	0.0275501	ASV21	0.587875	0.757422	NA	0.0349553	0.0929226	0.0142461	0.0318303
677	2_ 1	0.0165162	ASV11	0.528341	0.71855	NA	0.0111844	0.0332219	0.0167234	0.0491188
678	2_ 1	0.0164745	ASV54	0.951925	0.977986	NA	0.0155565	0.0376354	0.0146727	0.0397329
679	2_ 1	0.0145778	ASV26	0.332638	0.539025	NA	0.0173013	0.0488517	0.0085472	0.0250243
680	2_ 1	0.014024	ASV71	0.99488	0.997167	NA	0.0133382	0.0439757	0.0106405	0.0275788
681	2_ 1	0.0134685	ASV43	0.681144	0.819137	NA	0.0183292	0.0194353	0.0221776	0.0277274
682	2_ 1	0.0120825	ASV47	0.0773248	0.199395	NA	0.00910387	0.0201722	0.0104923	0.0571501
683	2_ 1	0.011802	ASV175	0.317311	0.522494	NA	0	0	0.0180793	0.109972
684	2_ 1	0.011634	ASV31	0.516976	0.712967	NA	0.0146206	0.029023	0.0075756	0.0139488
685	2_ 1	0.0115264	ASV80	0.841527	0.906358	NA	0.0140368	0.0507763	0.00447813	0.0160809
686	2_ 1	0.0112865	ASV3	0.174909	0.353805	NA	0.0081492	0.0217678	0.0121236	0.0243395
687	2_ 1	0.0108784	ASV28	0.708577	0.83379	NA	0.00959407	0.0202013	0.00964436	0.0276116
688	2_ 1	0.010551	ASV23	0.436494	0.647701	NA	0.0117324	0.0201878	0.00840071	0.0195085
689	2_ 1	0.0100233	ASV102	0.740032	0.849068	NA	0.00177917	0.00387952	0.0143069	0.0443299
690	2_ 3	0.121492	ASV1	0.438547	0.648722	NA	0.17025	0.229191	0.115759	0.166939
691	2_ 3	0.0941683	ASV8	0.819922	0.894984	NA	0.108807	0.161018	0.106106	0.159141
692	2_ 3	0.0482737	ASV6	0.379306	0.593732	NA	0.0676112	0.158275	0.0209171	0.0356385
693	2_ 3	0.0329834	ASV18	0.409322	0.618975	NA	0.0318995	0.028672	0.053534	0.0599049
694	2_ 3	0.032342	ASV12	0.264263	0.469874	NA	0.0326555	0.0536065	0.0378353	0.0538052
695	2_ 3	0.0237639	ASV21	0.204925	0.393831	NA	0.0349553	0.0929226	0.00618119	0.0125725
696	2_ 3	0.0186276	ASV2	0.596803	0.763265	NA	0.0196436	0.0403703	0.0155243	0.0356537
697	2_ 3	0.0185261	ASV23	0.0128888	0.0529668	NA	0.0117324	0.0201878	0.0277192	0.0352565
698	2_ 3	0.0166537	ASV47	0.122374	0.282371	NA	0.00910387	0.0201722	0.0219135	0.0516019
699	2_ 3	0.0165045	ASV19	0.69338	0.825342	NA	0.00380179	0.0129207	0.0228071	0.110105
700	2_ 3	0.0163942	ASV31	0.127933	0.289117	NA	0.0146206	0.029023	0.0195882	0.0264321
701	2_ 3	0.0158578	ASV80	0.387195	0.599577	NA	0.0140368	0.0507763	0.0127479	0.0352678
702	2_ 3	0.0143922	ASV54	0.471759	0.677653	NA	0.0155565	0.0376354	0.012548	0.0194658
703	2_ 3	0.012804	ASV26	0.462646	0.669101	NA	0.0173013	0.0488517	0.00632471	0.0111121
704	2_ 3	0.0124404	ASV43	0.803584	0.884873	NA	0.0183292	0.0194353	0.0200824	0.0191746
705	2_ 3	0.0123882	ASV71	0.780301	0.872029	NA	0.0133382	0.0439757	0.00830182	0.0166357
706	2_ 3	0.0107383	ASV44	0.0128572	0.0529668	NA	0.00436576	0.00977994	0.0155823	0.0236689
707	2_ 3	0.0104204	ASV41	0.701583	0.829567	NA	0.00714075	0.0142624	0.0126607	0.0266754
708	2_ 3	0.0100526	ASV203	0.579825	0.750981	NA	0.0122587	0.0745667	0.00352562	0.0198213
709	2_ 8	0.118403	ASV1	0.496631	0.697043	NA	0.17025	0.229191	0.118855	0.148015
710	2_ 8	0.0941498	ASV8	0.773584	0.869977	NA	0.108807	0.161018	0.109511	0.15788
711	2_ 8	0.0515337	ASV6	0.098977	0.238012	NA	0.0676112	0.158275	0.0250772	0.0790323
712	2_ 8	0.0330122	ASV2	0.780207	0.872029	NA	0.0196436	0.0403703	0.0400254	0.096841
713	2_ 8	0.0328964	ASV12	0.775373	0.871301	NA	0.0326555	0.0536065	0.0379128	0.0586323
714	2_ 8	0.0248479	ASV21	0.0682878	0.182016	NA	0.0349553	0.0929226	0.00820042	0.025255
715	2_ 8	0.0211489	ASV18	0.00230431	0.0144755	NA	0.0318995	0.028672	0.0175626	0.0319837
716	2_ 8	0.019197	ASV31	0.738774	0.848906	NA	0.0146206	0.029023	0.02337	0.0455493
717	2_ 8	0.018865	ASV26	0.933523	0.964641	NA	0.0173013	0.0488517	0.017994	0.0389988
718	2_ 8	0.0179538	ASV54	0.484251	0.688476	NA	0.0155565	0.0376354	0.0166896	0.0542447
719	2_ 8	0.0167015	ASV23	0.695345	0.826219	NA	0.0117324	0.0201878	0.0200158	0.052821
720	2_ 8	0.0166614	ASV80	0.168416	0.34413	NA	0.0140368	0.0507763	0.0147052	0.036414
721	2_ 8	0.0165127	ASV47	0.901711	0.949104	NA	0.00910387	0.0201722	0.0203308	0.072186
722	2_ 8	0.0144508	ASV43	0.766162	0.865041	NA	0.0183292	0.0194353	0.0235173	0.0248604
723	2_ 8	0.013912	ASV9	0.251459	0.45621	NA	0.00199466	0.00906984	0.0205742	0.0881501
724	2_ 8	0.0124127	ASV19	0.535556	0.721837	NA	0.00380179	0.0129207	0.0170666	0.0575959
725	2_ 8	0.0121714	ASV11	0.799502	0.88174	NA	0.0111844	0.0332219	0.0101385	0.0268395
726	2_ 8	0.0115985	ASV5	0.875794	0.930613	NA	0.0106721	0.023322	0.0112134	0.0251111
727	2_ 8	0.0111995	ASV3	0.841114	0.906358	NA	0.0081492	0.0217678	0.0121553	0.0271829
728	2_ 8	0.0103949	ASV41	0.616783	0.776962	NA	0.00714075	0.0142624	0.012954	0.0291913
729	2_ 8	0.0102804	ASV42	0.00992473	0.0438163	NA	0.00578684	0.0136281	0.0108494	0.0644422
730	2_ 7	0.117589	ASV1	0.554657	0.728977	NA	0.17025	0.229191	0.120413	0.148796
731	2_ 7	0.0856021	ASV8	0.786373	0.874141	NA	0.108807	0.161018	0.0936771	0.131287
732	2_ 7	0.0580725	ASV2	0.254512	0.460088	NA	0.0196436	0.0403703	0.0859646	0.143538
733	2_ 7	0.0523525	ASV6	0.166504	0.34413	NA	0.0676112	0.158275	0.0290273	0.0815645
734	2_ 7	0.0271178	ASV12	0.662396	0.805265	NA	0.0326555	0.0536065	0.0250777	0.0424662
735	2_ 7	0.0264667	ASV21	0.267282	0.474105	NA	0.0349553	0.0929226	0.012792	0.0354334
736	2_ 7	0.0242334	ASV31	0.392431	0.606291	NA	0.0146206	0.029023	0.0330218	0.0585463
737	2_ 7	0.0197653	ASV23	0.295641	0.506712	NA	0.0117324	0.0201878	0.0279758	0.0476595
738	2_ 7	0.0193548	ASV18	0.0133099	0.0542284	NA	0.0318995	0.028672	0.0185144	0.0249246
739	2_ 7	0.0183991	ASV80	0.43746	0.648288	NA	0.0140368	0.0507763	0.016437	0.0782711
740	2_ 7	0.0175378	ASV11	0.284661	0.49263	NA	0.0111844	0.0332219	0.0201266	0.0454721
741	2_ 7	0.0163312	ASV71	0.989884	0.995147	NA	0.0133382	0.0439757	0.0148138	0.0602942
742	2_ 7	0.0160724	ASV47	0.542832	0.723437	NA	0.00910387	0.0201722	0.0203102	0.0512481
743	2_ 7	0.01387	ASV3	0.169726	0.345755	NA	0.0081492	0.0217678	0.0173364	0.035334
744	2_ 7	0.0126903	ASV5	0.417123	0.625465	NA	0.0106721	0.023322	0.0141156	0.0264508
745	2_ 7	0.0124869	ASV41	0.4405	0.650936	NA	0.00714075	0.0142624	0.0164845	0.0499075
746	2_ 7	0.012284	ASV43	0.369433	0.583401	NA	0.0183292	0.0194353	0.0171339	0.0233936
747	2_ 7	0.0114331	ASV26	0.0329028	0.104265	NA	0.0173013	0.0488517	0.00223096	0.00617824
748	2_ 7	0.0107992	ASV54	0.0769614	0.199178	NA	0.0155565	0.0376354	0.0033997	0.00868995
749	2_ 7	0.0100595	ASV115	0.96845	0.984302	NA	0.00411285	0.0193007	0.0122018	0.0703725
750	2_10	0.121651	ASV2	2.77394723802053e-05	0.000436759	NA	0.0196436	0.0403703	0.212228	0.200086
751	2_10	0.105456	ASV1	0.00810808	0.0372972	NA	0.17025	0.229191	0.0662059	0.139576
752	2_10	0.0724408	ASV8	0.142477	0.311755	NA	0.108807	0.161018	0.0653351	0.100388
753	2_10	0.0405678	ASV6	0.00337903	0.0195081	NA	0.0676112	0.158275	0.00602994	0.0168172
754	2_10	0.027856	ASV11	0.157173	0.332043	NA	0.0111844	0.0332219	0.0418432	0.0809488
755	2_10	0.0270976	ASV3	3.7372986480822e-05	0.000555145	NA	0.0081492	0.0217678	0.0463884	0.0473101
756	2_10	0.0234553	ASV12	0.0958642	0.232487	NA	0.0326555	0.0536065	0.0165542	0.039332
757	2_10	0.0228485	ASV21	0.00150199	0.0103973	NA	0.0349553	0.0929226	0.00601424	0.0315107
758	2_10	0.020746	ASV5	0.000642523	0.00558682	NA	0.0106721	0.023322	0.0336756	0.043328
759	2_10	0.0197782	ASV18	0.0017806	0.0118099	NA	0.0318995	0.028672	0.0167986	0.0312933
760	2_10	0.0166286	ASV4	0.0101584	0.0447095	NA	0.00602317	0.0254042	0.0247726	0.0438521
761	2_10	0.0159234	ASV32	1.39119978072738e-05	0.000279416	NA	0.00272729	0.00958332	0.0267569	0.0351167
762	2_10	0.0154179	ASV26	0.013876	0.0561695	NA	0.0173013	0.0488517	0.0104752	0.0593337
763	2_10	0.0135378	ASV19	0.0205475	0.0747467	NA	0.00380179	0.0129207	0.0213807	0.0456151
764	2_10	0.0134539	ASV31	0.151012	0.323823	NA	0.0146206	0.029023	0.0120209	0.0362817
765	2_10	0.0125477	ASV27	0.029593	0.0962919	NA	7.72200772200772e-05	0.000469711	0.0212783	0.053715
766	2_10	0.0121122	ASV14	1.50790190009122e-05	0.000294557	NA	0.00385707	0.012751	0.0193653	0.029711
767	2_10	0.011404	ASV43	0.00705793	0.0338757	NA	0.0183292	0.0194353	0.0126285	0.0191937
768	2_10	0.0106296	ASV54	0.00409148	0.0220168	NA	0.0155565	0.0376354	0.0038124	0.0180469
769	2_ 9	0.126396	ASV1	0.450324	0.65967	NA	0.17025	0.229191	0.129745	0.192273
770	2_ 9	0.0902299	ASV8	0.90285	0.949104	NA	0.108807	0.161018	0.105991	0.142948
771	2_ 9	0.0607251	ASV2	0.103579	0.246584	NA	0.0196436	0.0403703	0.0909668	0.140917
772	2_ 9	0.0525152	ASV6	0.071797	0.189949	NA	0.0676112	0.158275	0.0248344	0.101676
773	2_ 9	0.028431	ASV18	0.0363436	0.112665	NA	0.0318995	0.028672	0.0336236	0.068839
774	2_ 9	0.0270566	ASV12	0.751539	0.857541	NA	0.0326555	0.0536065	0.0265194	0.037854
775	2_ 9	0.0234795	ASV21	0.105376	0.249469	NA	0.0349553	0.0929226	0.00506912	0.0164997
776	2_ 9	0.0202858	ASV5	0.384148	0.598029	NA	0.0106721	0.023322	0.0270728	0.0582269
777	2_ 9	0.0191061	ASV4	0.128974	0.289632	NA	0.00602317	0.0254042	0.0258597	0.0839592
778	2_ 9	0.0171341	ASV31	0.59135	0.757651	NA	0.0146206	0.029023	0.0177734	0.0478798
779	2_ 9	0.0160926	ASV11	0.773184	0.869977	NA	0.0111844	0.0332219	0.0171869	0.0442378
780	2_ 9	0.0154629	ASV23	0.641674	0.790071	NA	0.0117324	0.0201878	0.0183049	0.0589919
781	2_ 9	0.0147784	ASV3	0.0339765	0.106251	NA	0.0081492	0.0217678	0.0196162	0.0313726
782	2_ 9	0.0132902	ASV80	0.621699	0.780408	NA	0.0140368	0.0507763	0.00784381	0.0443072
783	2_ 9	0.0129194	ASV26	0.302179	0.512876	NA	0.0173013	0.0488517	0.00613146	0.0143589
784	2_ 9	0.0123486	ASV43	0.750468	0.857506	NA	0.0183292	0.0194353	0.018845	0.0209097
785	2_ 9	0.0118908	ASV41	0.708663	0.83379	NA	0.00714075	0.0142624	0.0154176	0.0301809
786	2_ 9	0.0115403	ASV54	0.168401	0.34413	NA	0.0155565	0.0376354	0.00486407	0.0151635
787	2_ 9	0.0112501	ASV71	0.473559	0.678688	NA	0.0133382	0.0439757	0.00584734	0.0245549
788	2_ 9	0.0106186	ASV47	0.678177	0.818322	NA	0.00910387	0.0201722	0.0106259	0.0256056
789	2_ 5	0.122841	ASV1	0.802435	0.884291	NA	0.17025	0.229191	0.14461	0.155255
790	2_ 5	0.0778104	ASV8	0.598964	0.764658	NA	0.108807	0.161018	0.0733763	0.0992562
791	2_ 5	0.049695	ASV6	0.785097	0.874025	NA	0.0676112	0.158275	0.0279627	0.0450195
792	2_ 5	0.0358203	ASV2	0.700057	0.829137	NA	0.0196436	0.0403703	0.0463752	0.106256
793	2_ 5	0.0333062	ASV12	0.395253	0.609303	NA	0.0326555	0.0536065	0.0406159	0.0560274
794	2_ 5	0.0316942	ASV18	0.106318	0.250661	NA	0.0318995	0.028672	0.0401768	0.0860993
795	2_ 5	0.0253709	ASV91	0.386081	0.599577	NA	0.000697366	0.00301771	0.0392311	0.135565
796	2_ 5	0.0244134	ASV21	0.553669	0.728351	NA	0.0349553	0.0929226	0.00821963	0.0208607
797	2_ 5	0.0200213	ASV11	0.747829	0.855923	NA	0.0111844	0.0332219	0.0234381	0.0681081
798	2_ 5	0.0187304	ASV26	0.912951	0.952679	NA	0.0173013	0.0488517	0.0178669	0.0448521
799	2_ 5	0.0155293	ASV80	0.362193	0.575153	NA	0.0140368	0.0507763	0.0111423	0.0669316
800	2_ 5	0.0146303	ASV54	0.385282	0.59914	NA	0.0155565	0.0376354	0.011369	0.027202
801	2_ 5	0.0146093	ASV31	0.670543	0.812399	NA	0.0146206	0.029023	0.014531	0.0343197
802	2_ 5	0.0131917	ASV23	0.538159	0.721933	NA	0.0117324	0.0201878	0.0155796	0.0270617
803	2_ 5	0.0121711	ASV43	0.819123	0.894984	NA	0.0183292	0.0194353	0.0183695	0.0206269
804	2_ 5	0.0113097	ASV5	0.797065	0.881096	NA	0.0106721	0.023322	0.010514	0.0224091
805	2_ 5	0.0111885	ASV3	0.490006	0.690463	NA	0.0081492	0.0217678	0.0121741	0.0267949
806	2_ 5	0.0107235	ASV19	0.391181	0.605015	NA	0.00380179	0.0129207	0.0139111	0.0575465
807	2_ 5	0.0106841	ASV4	0.372594	0.587092	NA	0.00602317	0.0254042	0.0118109	0.0378711
808	2_ 5	0.010465	ASV44	0.178448	0.359925	NA	0.00436576	0.00977994	0.014468	0.032205
809	2_ 5	0.0102718	ASV105	0.654611	0.799208	NA	0.00604247	0.026845	0.010956	0.0393868
810	2_ 5	0.0101082	ASV28	0.614384	0.775319	NA	0.00959407	0.0202013	0.00990173	0.0185266
811	2_ 4	0.123849	ASV1	0.477173	0.681682	NA	0.17025	0.229191	0.152567	0.144443
812	2_ 4	0.0787475	ASV8	0.415993	0.624428	NA	0.108807	0.161018	0.0688851	0.104052
813	2_ 4	0.0665463	ASV6	0.406682	0.615636	NA	0.0676112	0.158275	0.0613544	0.117386
814	2_ 4	0.0439828	ASV2	0.0425825	0.126505	NA	0.0196436	0.0403703	0.0625287	0.110869
815	2_ 4	0.0335426	ASV18	0.868765	0.925652	NA	0.0318995	0.028672	0.051851	0.0673593
816	2_ 4	0.0324821	ASV12	0.548199	0.72776	NA	0.0326555	0.0536065	0.0368825	0.0551177
817	2_ 4	0.0285266	ASV21	0.720397	0.841506	NA	0.0349553	0.0929226	0.0156945	0.0451113
818	2_ 4	0.0263268	ASV5	0.136502	0.302255	NA	0.0106721	0.023322	0.0361757	0.0906099
819	2_ 4	0.0188227	ASV4	0.213022	0.404486	NA	0.00602317	0.0254042	0.0244644	0.0808999
820	2_ 4	0.0160134	ASV11	0.201942	0.390732	NA	0.0111844	0.0332219	0.0169977	0.0363879
821	2_ 4	0.0156072	ASV47	0.392928	0.606401	NA	0.00910387	0.0201722	0.0190607	0.0531535
822	2_ 4	0.0149135	ASV31	0.963957	0.982961	NA	0.0146206	0.029023	0.0139172	0.0331621
823	2_ 4	0.0143662	ASV26	0.60892	0.770799	NA	0.0173013	0.0488517	0.00911443	0.0188925
824	2_ 4	0.0128566	ASV3	0.0539678	0.151093	NA	0.0081492	0.0217678	0.015409	0.0272925
825	2_ 4	0.0119289	ASV54	0.835924	0.903736	NA	0.0155565	0.0376354	0.00615986	0.0125602
826	2_ 4	0.0116332	ASV71	0.651573	0.797548	NA	0.0133382	0.0439757	0.00664398	0.0208347
827	2_ 4	0.0110304	ASV43	0.321651	0.527818	NA	0.0183292	0.0194353	0.0146572	0.0146535
828	2_ 4	0.0100206	ASV28	0.888043	0.939429	NA	0.00959407	0.0202013	0.00860603	0.0233437
829	1_ 3	0.100269	ASV1	0.124407	0.285216	NA	0.143243	0.15508	0.115759	0.166939
830	1_ 3	0.0877328	ASV8	0.641319	0.790071	NA	0.100953	0.123324	0.106106	0.159141
831	1_ 3	0.0459744	ASV18	0.956711	0.980474	NA	0.0606746	0.0794038	0.053534	0.0599049
832	1_ 3	0.0362139	ASV6	0.147323	0.319336	NA	0.0491261	0.089895	0.0209171	0.0356385
833	1_ 3	0.0326849	ASV12	0.0528871	0.14934	NA	0.0282641	0.0628694	0.0378353	0.0538052
834	1_ 3	0.0271981	ASV2	0.525962	0.71822	NA	0.0348981	0.069991	0.0155243	0.0356537
835	1_ 3	0.0195954	ASV47	0.00154842	0.0106669	NA	0.0104923	0.0571501	0.0219135	0.0516019
836	1_ 3	0.0186418	ASV23	0.000837122	0.00670638	NA	0.00840071	0.0195085	0.0277192	0.0352565
837	1_ 3	0.0159118	ASV102	0.654025	0.799208	NA	0.0143069	0.0443299	0.0123966	0.0499001
838	1_ 3	0.0158622	ASV19	0.655296	0.799361	NA	0.00251362	0.00663592	0.0228071	0.110105
839	1_ 3	0.0141028	ASV175	0.579825	0.750981	NA	0.0180793	0.109972	0.00390663	0.0231069
840	1_ 3	0.0138873	ASV43	0.757957	0.86205	NA	0.0221776	0.0277274	0.0200824	0.0191746
841	1_ 3	0.0138196	ASV54	0.472361	0.677653	NA	0.0146727	0.0397329	0.012548	0.0194658
842	1_ 3	0.0135148	ASV31	0.0285238	0.0945308	NA	0.0075756	0.0139488	0.0195882	0.0264321
843	1_ 3	0.012739	ASV11	0.1275	0.289054	NA	0.0167234	0.0491188	0.00413085	0.0147142
844	1_ 3	0.0113852	ASV44	0.126751	0.288463	NA	0.00713086	0.0125644	0.0155823	0.0236689
845	1_ 3	0.0111955	ASV21	0.623907	0.781803	NA	0.0142461	0.0318303	0.00618119	0.0125725
846	1_ 3	0.0110023	ASV20	0.0764295	0.198161	NA	0.0100088	0.0263962	0.00800364	0.0402775
847	1_ 3	0.0109723	ASV3	0.623879	0.781803	NA	0.0121236	0.0243395	0.00759413	0.0245934
848	1_ 3	0.0103991	ASV71	0.827299	0.900556	NA	0.0106405	0.0275788	0.00830182	0.0166357
849	1_ 3	0.0103884	ASV91	0.0513958	0.146581	NA	0.0146723	0.0615305	0.00167467	0.0101866
850	1_ 3	0.0103846	ASV28	0.250751	0.456085	NA	0.00964436	0.0276116	0.00919611	0.0181436
851	1_ 3	0.0103779	ASV80	0.463719	0.669973	NA	0.00447813	0.0160809	0.0127479	0.0352678
852	1_ 3	0.0103044	ASV29	0.127895	0.289117	NA	0.00902697	0.0287729	0.009042	0.020857
853	1_ 3	0.0101877	ASV57	0.0439235	0.129948	NA	0.0048666	0.0181404	0.0128626	0.0223076
854	1_ 8	0.0963451	ASV1	0.241382	0.447609	NA	0.143243	0.15508	0.118855	0.148015
855	1_ 8	0.0879616	ASV8	0.640884	0.790071	NA	0.100953	0.123324	0.109511	0.15788
856	1_ 8	0.0402732	ASV2	0.18777	0.373446	NA	0.0348981	0.069991	0.0400254	0.096841
857	1_ 8	0.0400375	ASV6	0.051267	0.146507	NA	0.0491261	0.089895	0.0250772	0.0790323
858	1_ 8	0.0386955	ASV18	0.00090191	0.00710566	NA	0.0606746	0.0794038	0.0175626	0.0319837
859	1_ 8	0.0330736	ASV12	0.272279	0.481127	NA	0.0282641	0.0628694	0.0379128	0.0586323
860	1_ 8	0.0186346	ASV47	0.0703723	0.186689	NA	0.0104923	0.0571501	0.0203308	0.072186
861	1_ 8	0.0176228	ASV54	0.551494	0.72776	NA	0.0146727	0.0397329	0.0166896	0.0542447
862	1_ 8	0.0163445	ASV31	0.310291	0.519676	NA	0.0075756	0.0139488	0.02337	0.0455493
863	1_ 8	0.0159406	ASV43	0.795245	0.881096	NA	0.0221776	0.0277274	0.0235173	0.0248604
864	1_ 8	0.0157401	ASV23	0.862334	0.921805	NA	0.00840071	0.0195085	0.0200158	0.052821
865	1_ 8	0.0154506	ASV11	0.702881	0.830412	NA	0.0167234	0.0491188	0.0101385	0.0268395
866	1_ 8	0.0153862	ASV9	0.602507	0.767807	NA	0.00519543	0.0154252	0.0205742	0.0881501
867	1_ 8	0.0147313	ASV26	0.437799	0.648288	NA	0.0085472	0.0250243	0.017994	0.0389988
868	1_ 8	0.012887	ASV3	0.27001	0.478303	NA	0.0121236	0.0243395	0.0121553	0.0271829
869	1_ 8	0.0125511	ASV21	0.121076	0.280283	NA	0.0142461	0.0318303	0.00820042	0.025255
870	1_ 8	0.0118113	ASV19	0.167591	0.34413	NA	0.00251362	0.00663592	0.0170666	0.0575959
871	1_ 8	0.0115252	ASV175	0.317311	0.522494	NA	0.0180793	0.109972	0	0
872	1_ 8	0.0113786	ASV109	0.537292	0.721837	NA	0.00428571	0.026069	0.0140088	0.0606805
873	1_ 8	0.0113328	ASV80	0.205662	0.394186	NA	0.00447813	0.0160809	0.0147052	0.036414
874	1_ 8	0.0109066	ASV58	0.987059	0.995147	NA	0.0142414	0.0198011	0.0157242	0.0174663
875	1_ 8	0.0107844	ASV42	0.0327383	0.103975	NA	0.00652027	0.0141678	0.0108494	0.0644422
876	1_ 8	0.0104318	ASV91	0.132533	0.295762	NA	0.0146723	0.0615305	0.0021143	0.0107518
877	1_ 8	0.0102957	ASV56	0.969807	0.984302	NA	0.0145707	0.0189415	0.0148746	0.0155242
878	1_ 7	0.0959774	ASV1	0.229556	0.430719	NA	0.143243	0.15508	0.120413	0.148796
879	1_ 7	0.0787543	ASV8	0.645191	0.792457	NA	0.100953	0.123324	0.0936771	0.131287
880	1_ 7	0.0629941	ASV2	0.789158	0.876433	NA	0.0348981	0.069991	0.0859646	0.143538
881	1_ 7	0.0413367	ASV6	0.111226	0.260869	NA	0.0491261	0.089895	0.0290273	0.0815645
882	1_ 7	0.0373652	ASV18	0.00829194	0.0378984	NA	0.0606746	0.0794038	0.0185144	0.0249246
883	1_ 7	0.0265568	ASV12	0.190449	0.37615	NA	0.0282641	0.0628694	0.0250777	0.0424662
884	1_ 7	0.022038	ASV31	0.125309	0.286364	NA	0.0075756	0.0139488	0.0330218	0.0585463
885	1_ 7	0.0205981	ASV11	0.633386	0.784872	NA	0.0167234	0.0491188	0.0201266	0.0454721
886	1_ 7	0.0194362	ASV23	0.0995847	0.23907	NA	0.00840071	0.0195085	0.0279758	0.0476595
887	1_ 7	0.0184362	ASV47	0.0255635	0.0874185	NA	0.0104923	0.0571501	0.0203102	0.0512481
888	1_ 7	0.015265	ASV3	0.975951	0.98742	NA	0.0121236	0.0243395	0.0173364	0.035334
889	1_ 7	0.0147429	ASV21	0.443861	0.653195	NA	0.0142461	0.0318303	0.012792	0.0354334
890	1_ 7	0.014638	ASV71	0.99488	0.997167	NA	0.0106405	0.0275788	0.0148138	0.0602942
891	1_ 7	0.014086	ASV43	0.120754	0.280283	NA	0.0221776	0.0277274	0.0171339	0.0233936
892	1_ 7	0.0129727	ASV80	0.282279	0.490292	NA	0.00447813	0.0160809	0.016437	0.0782711
893	1_ 7	0.0115416	ASV41	0.0180561	0.0686613	NA	0.00393099	0.00973321	0.0164845	0.0499075
894	1_ 7	0.0114821	ASV175	0.317311	0.522494	NA	0.0180793	0.109972	0	0
895	1_ 7	0.0109429	ASV5	0.402505	0.612642	NA	0.0068259	0.0145008	0.0141156	0.0264508
896	1_ 7	0.0108526	ASV9	0.590187	0.757522	NA	0.00519543	0.0154252	0.0132627	0.0496014
897	1_ 7	0.0105767	ASV102	0.913412	0.952679	NA	0.0143069	0.0443299	0.00332389	0.0127199
898	1_ 7	0.0102765	ASV54	0.101811	0.243187	NA	0.0146727	0.0397329	0.0033997	0.00868995
899	1_ 7	0.0101269	ASV91	0.127448	0.289054	NA	0.0146723	0.0615305	0.00157336	0.00939099
900	1_ 7	0.0101058	ASV44	0.90318	0.949104	NA	0.00713086	0.0125644	0.0122818	0.0274176
901	1_10	0.122786	ASV2	0.000397192	0.00377597	NA	0.0348981	0.069991	0.212228	0.200086
902	1_10	0.0887117	ASV1	0.000124256	0.00150975	NA	0.143243	0.15508	0.0662059	0.139576
903	1_10	0.0670658	ASV8	0.0771893	0.199395	NA	0.100953	0.123324	0.0653351	0.100388
904	1_10	0.0364465	ASV18	0.000686533	0.00582736	NA	0.0606746	0.0794038	0.0167986	0.0312933
905	1_10	0.0307412	ASV11	0.349389	0.559179	NA	0.0167234	0.0491188	0.0418432	0.0809488
906	1_10	0.0302098	ASV6	0.000396704	0.00377597	NA	0.0491261	0.089895	0.00602994	0.0168172
907	1_10	0.0273166	ASV3	0.000982637	0.00742338	NA	0.0121236	0.0243395	0.0463884	0.0473101
908	1_10	0.022436	ASV12	0.539152	0.722196	NA	0.0282641	0.0628694	0.0165542	0.039332
909	1_10	0.0201558	ASV5	0.000376201	0.0036494	NA	0.0068259	0.0145008	0.0336756	0.043328
910	1_10	0.0162372	ASV32	2.6823486856405e-05	0.000429779	NA	0.00288777	0.00982757	0.0267569	0.0351167
911	1_10	0.0151418	ASV4	0.000379489	0.00365642	NA	0.0012681	0.00771356	0.0247726	0.0438521
912	1_10	0.0144829	ASV50	0.469154	0.676108	NA	0.0120116	0.0658231	0.0131325	0.0448634
913	1_10	0.0133855	ASV27	0.0841915	0.212867	NA	0.00159712	0.00947641	0.0212783	0.053715
914	1_10	0.0132601	ASV43	0.00145793	0.0101912	NA	0.0221776	0.0277274	0.0126285	0.0191937
915	1_10	0.013241	ASV19	0.00257031	0.0157307	NA	0.00251362	0.00663592	0.0213807	0.0456151
916	1_10	0.0120224	ASV14	0.00382103	0.0211194	NA	0.00494932	0.0110879	0.0193653	0.029711
917	1_10	0.0116559	ASV16	0.197416	0.385904	NA	0.00354087	0.0215383	0.0164314	0.0638145
918	1_10	0.0114065	ASV9	0.83313	0.902768	NA	0.00519543	0.0154252	0.0153333	0.0470701
919	1_10	0.011296	ASV21	0.00376502	0.0208907	NA	0.0142461	0.0318303	0.00601424	0.0315107
920	1_10	0.010843	ASV26	0.0941663	0.231513	NA	0.0085472	0.0250243	0.0104752	0.0593337
921	1_10	0.0108143	ASV175	0.298456	0.510309	NA	0.0180793	0.109972	0	0
922	1_10	0.0105915	ASV20	0.317864	0.522494	NA	0.0100088	0.0263962	0.0111434	0.0208491
923	1_10	0.0103288	ASV54	0.00801675	0.0369964	NA	0.0146727	0.0397329	0.0038124	0.0180469
924	1_10	0.0102141	ASV31	0.400363	0.611262	NA	0.0075756	0.0139488	0.0120209	0.0362817
925	1_ 9	0.107363	ASV1	0.0935363	0.230515	NA	0.143243	0.15508	0.129745	0.192273
926	1_ 9	0.0837261	ASV8	0.869369	0.925652	NA	0.100953	0.123324	0.105991	0.142948
927	1_ 9	0.0655033	ASV2	0.529189	0.71855	NA	0.0348981	0.069991	0.0909668	0.140917
928	1_ 9	0.0442596	ASV18	0.0213144	0.0758924	NA	0.0606746	0.0794038	0.0336236	0.068839
929	1_ 9	0.041542	ASV6	0.0143417	0.0574473	NA	0.0491261	0.089895	0.0248344	0.101676
930	1_ 9	0.0267426	ASV12	0.218753	0.413716	NA	0.0282641	0.0628694	0.0265194	0.037854
931	1_ 9	0.0193346	ASV11	0.839643	0.905815	NA	0.0167234	0.0491188	0.0171869	0.0442378
932	1_ 9	0.0190497	ASV5	0.508375	0.706623	NA	0.0068259	0.0145008	0.0270728	0.0582269
933	1_ 9	0.0170338	ASV4	0.00713585	0.0340325	NA	0.0012681	0.00771356	0.0258597	0.0839592
934	1_ 9	0.0160038	ASV3	0.363379	0.576394	NA	0.0121236	0.0243395	0.0196162	0.0313726
935	1_ 9	0.0145241	ASV23	0.162517	0.339808	NA	0.00840071	0.0195085	0.0183049	0.0589919
936	1_ 9	0.0140526	ASV43	0.426607	0.637675	NA	0.0221776	0.0277274	0.018845	0.0209097
937	1_ 9	0.0138264	ASV31	0.976341	0.98742	NA	0.0075756	0.0139488	0.0177734	0.0478798
938	1_ 9	0.0127917	ASV47	0.214033	0.405865	NA	0.0104923	0.0571501	0.0106259	0.0256056
939	1_ 9	0.0115442	ASV175	0.310858	0.519676	NA	0.0180793	0.109972	0	0
940	1_ 9	0.0111271	ASV54	0.210946	0.401614	NA	0.0146727	0.0397329	0.00486407	0.0151635
941	1_ 9	0.0110215	ASV21	0.159756	0.335765	NA	0.0142461	0.0318303	0.00506912	0.0164997
942	1_ 9	0.0110015	ASV41	0.0502149	0.144077	NA	0.00393099	0.00973321	0.0154176	0.0301809
943	1_ 9	0.0107834	ASV102	0.588516	0.757422	NA	0.0143069	0.0443299	0.00362223	0.0115793
944	1_ 9	0.0106179	ASV40	0.721122	0.841506	NA	0.00785028	0.0295239	0.00980168	0.0371851
945	1_ 9	0.0102687	ASV20	0.804423	0.884888	NA	0.0100088	0.0263962	0.00896537	0.0178911
946	1_ 5	0.100848	ASV1	0.831042	0.901877	NA	0.143243	0.15508	0.14461	0.155255
947	1_ 5	0.0711621	ASV8	0.41093	0.620091	NA	0.100953	0.123324	0.0733763	0.0992562
948	1_ 5	0.047314	ASV18	0.0407285	0.122271	NA	0.0606746	0.0794038	0.0401768	0.0860993
949	1_ 5	0.0429164	ASV2	0.517936	0.713601	NA	0.0348981	0.069991	0.0463752	0.106256
950	1_ 5	0.0379723	ASV6	0.953587	0.978988	NA	0.0491261	0.089895	0.0279627	0.0450195
951	1_ 5	0.0339832	ASV12	0.0846261	0.213587	NA	0.0282641	0.0628694	0.0406159	0.0560274
952	1_ 5	0.0331248	ASV91	0.54753	0.727659	NA	0.0146723	0.0615305	0.0392311	0.135565
953	1_ 5	0.0232218	ASV11	0.881098	0.934855	NA	0.0167234	0.0491188	0.0234381	0.0681081
954	1_ 5	0.0147139	ASV26	0.283981	0.492049	NA	0.0085472	0.0250243	0.0178669	0.0448521
955	1_ 5	0.0142545	ASV54	0.536068	0.721837	NA	0.0146727	0.0397329	0.011369	0.027202
956	1_ 5	0.0139014	ASV43	0.277369	0.48531	NA	0.0221776	0.0277274	0.0183695	0.0206269
957	1_ 5	0.0128548	ASV3	0.513026	0.710037	NA	0.0121236	0.0243395	0.0121741	0.0267949
958	1_ 5	0.0125031	ASV23	0.199939	0.387909	NA	0.00840071	0.0195085	0.0155796	0.0270617
959	1_ 5	0.0122005	ASV21	0.959893	0.981018	NA	0.0142461	0.0318303	0.00821963	0.0208607
960	1_ 5	0.0116308	ASV175	0.304575	0.513386	NA	0.0180793	0.109972	0	0
961	1_ 5	0.0115511	ASV44	0.856407	0.918223	NA	0.00713086	0.0125644	0.014468	0.032205
962	1_ 5	0.0111932	ASV105	0.716964	0.839402	NA	0.00758896	0.0245765	0.010956	0.0393868
963	1_ 5	0.0111164	ASV31	0.263784	0.469874	NA	0.0075756	0.0139488	0.014531	0.0343197
964	1_ 5	0.0109151	ASV47	0.15497	0.32885	NA	0.0104923	0.0571501	0.00730618	0.0205085
965	1_ 5	0.0107817	ASV28	0.401898	0.612642	NA	0.00964436	0.0276116	0.00990173	0.0185266
966	1_ 5	0.0101133	ASV19	0.957097	0.980474	NA	0.00251362	0.00663592	0.0139111	0.0575465
967	1_ 4	0.100845	ASV1	0.694869	0.826219	NA	0.143243	0.15508	0.152567	0.144443
968	1_ 4	0.0724539	ASV8	0.244643	0.450305	NA	0.100953	0.123324	0.0688851	0.104052
969	1_ 4	0.0555635	ASV6	0.585507	0.756966	NA	0.0491261	0.089895	0.0613544	0.117386
970	1_ 4	0.0501792	ASV2	0.337064	0.544341	NA	0.0348981	0.069991	0.0625287	0.110869
971	1_ 4	0.0473351	ASV18	0.650524	0.797548	NA	0.0606746	0.0794038	0.051851	0.0673593
972	1_ 4	0.0329524	ASV12	0.1406	0.308455	NA	0.0282641	0.0628694	0.0368825	0.0551177
973	1_ 4	0.0252039	ASV5	0.154394	0.328116	NA	0.0068259	0.0145008	0.0361757	0.0906099
974	1_ 4	0.019257	ASV11	0.486403	0.690463	NA	0.0167234	0.0491188	0.0169977	0.0363879
975	1_ 4	0.0181677	ASV47	0.00945727	0.042062	NA	0.0104923	0.0571501	0.0190607	0.0531535
976	1_ 4	0.0167763	ASV21	0.878086	0.932353	NA	0.0142461	0.0318303	0.0156945	0.0451113
977	1_ 4	0.0166153	ASV4	0.0146538	0.0585329	NA	0.0012681	0.00771356	0.0244644	0.0808999
978	1_ 4	0.014294	ASV3	0.530611	0.71925	NA	0.0121236	0.0243395	0.015409	0.0272925
979	1_ 4	0.0134137	ASV102	0.870203	0.925652	NA	0.0143069	0.0443299	0.00795412	0.0282086
980	1_ 4	0.0128596	ASV43	0.0919325	0.227597	NA	0.0221776	0.0277274	0.0146572	0.0146535
981	1_ 4	0.0127659	ASV175	0.969712	0.984302	NA	0.0180793	0.109972	0.00149811	0.00923495
982	1_ 4	0.0114896	ASV31	0.544581	0.725091	NA	0.0075756	0.0139488	0.0139172	0.0331621
983	1_ 4	0.0114671	ASV54	0.926151	0.959805	NA	0.0146727	0.0397329	0.00615986	0.0125602
984	1_ 4	0.0109364	ASV29	0.453876	0.662463	NA	0.00902697	0.0287729	0.00991173	0.0218981
985	1_ 4	0.0104949	ASV28	0.61732	0.776962	NA	0.00964436	0.0276116	0.00860603	0.0233437
986	3_ 8	0.0958255	ASV1	0.913551	0.952679	NA	0.115759	0.166939	0.118855	0.148015
987	3_ 8	0.0943085	ASV8	0.86198	0.921805	NA	0.106106	0.159141	0.109511	0.15788
988	3_ 8	0.0340459	ASV18	0.00110405	0.00807374	NA	0.053534	0.0599049	0.0175626	0.0319837
989	3_ 8	0.0338832	ASV12	0.426127	0.637626	NA	0.0378353	0.0538052	0.0379128	0.0586323
990	3_ 8	0.0314547	ASV2	0.286345	0.494943	NA	0.0155243	0.0356537	0.0400254	0.096841
991	3_ 8	0.0247024	ASV6	0.502548	0.701893	NA	0.0209171	0.0356385	0.0250772	0.0790323
992	3_ 8	0.0238213	ASV19	0.350691	0.560633	NA	0.0228071	0.110105	0.0170666	0.0575959
993	3_ 8	0.0237408	ASV23	0.0076576	0.0356854	NA	0.0277192	0.0352565	0.0200158	0.052821
994	3_ 8	0.0229899	ASV47	0.180875	0.363279	NA	0.0219135	0.0516019	0.0203308	0.072186
995	3_ 8	0.0203081	ASV31	0.344363	0.553774	NA	0.0195882	0.0264321	0.02337	0.0455493
996	3_ 8	0.0159781	ASV54	0.128775	0.289632	NA	0.012548	0.0194658	0.0166896	0.0542447
997	3_ 8	0.0154718	ASV80	0.604503	0.768975	NA	0.0127479	0.0352678	0.0147052	0.036414
998	3_ 8	0.0148972	ASV43	0.913887	0.952679	NA	0.0200824	0.0191746	0.0235173	0.0248604
999	3_ 8	0.0134016	ASV9	0.0179306	0.0683663	NA	0.000794573	0.00407095	0.0205742	0.0881501
1000	3_ 8	0.0133352	ASV26	0.535574	0.721837	NA	0.00632471	0.0111121	0.017994	0.0389988
1001	3_ 8	0.0131806	ASV41	0.956725	0.980474	NA	0.0126607	0.0266754	0.012954	0.0291913
1002	3_ 8	0.0128242	ASV44	0.303499	0.513386	NA	0.0155823	0.0236689	0.0108518	0.0215378
1003	3_ 8	0.0111362	ASV57	0.665051	0.807117	NA	0.0128626	0.0223076	0.0104451	0.0153181
1004	3_ 8	0.0111294	ASV3	0.413498	0.62225	NA	0.00759413	0.0245934	0.0121553	0.0271829
1005	3_ 8	0.0100888	ASV58	0.91814	0.953582	NA	0.0132651	0.0128418	0.0157242	0.0174663
1006	3_ 7	0.0946909	ASV1	0.761736	0.863463	NA	0.115759	0.166939	0.120413	0.148796
1007	3_ 7	0.0848857	ASV8	0.961067	0.981018	NA	0.106106	0.159141	0.0936771	0.131287
1008	3_ 7	0.0572501	ASV2	0.631504	0.784872	NA	0.0155243	0.0356537	0.0859646	0.143538
1009	3_ 7	0.0326322	ASV18	0.00658756	0.0322813	NA	0.053534	0.0599049	0.0185144	0.0249246
1010	3_ 7	0.0280702	ASV12	0.300512	0.511984	NA	0.0378353	0.0538052	0.0250777	0.0424662
1011	3_ 7	0.0262917	ASV6	0.710566	0.83534	NA	0.0209171	0.0356385	0.0290273	0.0815645
1012	3_ 7	0.0246605	ASV31	0.804839	0.884888	NA	0.0195882	0.0264321	0.0330218	0.0585463
1013	3_ 7	0.0244804	ASV23	0.262947	0.46929	NA	0.0277192	0.0352565	0.0279758	0.0476595
1014	3_ 7	0.0221468	ASV47	0.382663	0.596913	NA	0.0219135	0.0516019	0.0203102	0.0512481
1015	3_ 7	0.0206023	ASV19	0.825826	0.899639	NA	0.0228071	0.110105	0.0117044	0.0365614
1016	3_ 7	0.0175694	ASV80	0.101496	0.242841	NA	0.0127479	0.0352678	0.016437	0.0782711
1017	3_ 7	0.0151895	ASV41	0.690968	0.824555	NA	0.0126607	0.0266754	0.0164845	0.0499075
1018	3_ 7	0.0143332	ASV11	0.0356202	0.110905	NA	0.00413085	0.0147142	0.0201266	0.0454721
1019	3_ 7	0.013854	ASV44	0.225877	0.424935	NA	0.0155823	0.0236689	0.0122818	0.0274176
1020	3_ 7	0.0137493	ASV3	0.599909	0.765179	NA	0.00759413	0.0245934	0.0173364	0.035334
1021	3_ 7	0.013128	ASV43	0.198184	0.386079	NA	0.0200824	0.0191746	0.0171339	0.0233936
1022	3_ 7	0.0130403	ASV71	0.785151	0.874025	NA	0.00830182	0.0166357	0.0148138	0.0602942
1023	3_ 7	0.010972	ASV57	0.72205	0.8419	NA	0.0128626	0.0223076	0.00960844	0.0162488
1024	3_ 7	0.0104038	ASV21	0.820297	0.894984	NA	0.00618119	0.0125725	0.012792	0.0354334
1025	3_10	0.121468	ASV2	0.000125543	0.00150975	NA	0.0155243	0.0356537	0.212228	0.200086
1026	3_10	0.0776902	ASV1	0.0163168	0.0635731	NA	0.115759	0.166939	0.0662059	0.139576
1027	3_10	0.0712382	ASV8	0.294536	0.505426	NA	0.106106	0.159141	0.0653351	0.100388
1028	3_10	0.0312329	ASV18	0.000653719	0.00564972	NA	0.053534	0.0599049	0.0167986	0.0312933
1029	3_10	0.0274174	ASV3	0.000228978	0.00243674	NA	0.00759413	0.0245934	0.0463884	0.0473101
1030	3_10	0.0254867	ASV11	0.0198484	0.0729442	NA	0.00413085	0.0147142	0.0418432	0.0809488
1031	3_10	0.025048	ASV12	0.00664857	0.0323579	NA	0.0378353	0.0538052	0.0165542	0.039332
1032	3_10	0.023541	ASV19	0.0165597	0.0643436	NA	0.0228071	0.110105	0.0213807	0.0456151
1033	3_10	0.0197225	ASV5	1.5296226979463e-06	6.23211990648976e-05	NA	0.00339042	0.0111988	0.0336756	0.043328
1034	3_10	0.0172487	ASV23	0.000351003	0.00342829	NA	0.0277192	0.0352565	0.00874518	0.0228628
1035	3_10	0.0160538	ASV32	5.16287314032077e-05	0.000736226	NA	0.00424727	0.0127561	0.0267569	0.0351167
1036	3_10	0.0153849	ASV31	0.00471986	0.0244746	NA	0.0195882	0.0264321	0.0120209	0.0362817
1037	3_10	0.01466	ASV4	0.0025294	0.0155799	NA	0.000869141	0.00458971	0.0247726	0.0438521
1038	3_10	0.0137081	ASV6	0.0276735	0.0923569	NA	0.0209171	0.0356385	0.00602994	0.0168172
1039	3_10	0.0135592	ASV47	0.00404318	0.0218495	NA	0.0219135	0.0516019	0.00372292	0.0111093
1040	3_10	0.0124507	ASV27	0.029593	0.0962919	NA	3.86100386100386e-05	0.000234856	0.0212783	0.053715
1041	3_10	0.0119165	ASV43	0.00614285	0.0307358	NA	0.0200824	0.0191746	0.0126285	0.0191937
1042	3_10	0.0112746	ASV14	2.06429296944651e-06	7.13336049383355e-05	NA	0.00115988	0.00356512	0.0193653	0.029711
1043	3_10	0.0108956	ASV16	0.98464	0.994403	NA	0.0027245	0.00894021	0.0164314	0.0638145
1044	3_10	0.0104047	ASV20	0.00779236	0.0360907	NA	0.00800364	0.0402775	0.0111434	0.0208491
1045	3_10	0.0102706	ASV57	0.100971	0.241991	NA	0.0128626	0.0223076	0.0079843	0.0213422
1046	3_ 9	0.102965	ASV1	0.995764	0.997167	NA	0.115759	0.166939	0.129745	0.192273
1047	3_ 9	0.0894083	ASV8	0.726015	0.845141	NA	0.106106	0.159141	0.105991	0.142948
1048	3_ 9	0.0598232	ASV2	0.311624	0.520138	NA	0.0155243	0.0356537	0.0909668	0.140917
1049	3_ 9	0.0396615	ASV18	0.0332405	0.104909	NA	0.053534	0.0599049	0.0336236	0.068839
1050	3_ 9	0.0276594	ASV12	0.520509	0.714129	NA	0.0378353	0.0538052	0.0265194	0.037854
1051	3_ 9	0.0252501	ASV6	0.302482	0.512876	NA	0.0209171	0.0356385	0.0248344	0.101676
1052	3_ 9	0.0225631	ASV23	0.0185479	0.0695143	NA	0.0277192	0.0352565	0.0183049	0.0589919
1053	3_ 9	0.0187584	ASV31	0.0419692	0.125205	NA	0.0195882	0.0264321	0.0177734	0.0478798
1054	3_ 9	0.0179622	ASV5	0.033253	0.104909	NA	0.00339042	0.0111988	0.0270728	0.0582269
1055	3_ 9	0.0179406	ASV19	0.734204	0.848303	NA	0.0228071	0.110105	0.00723923	0.019573
1056	3_ 9	0.0173197	ASV47	0.0635876	0.171925	NA	0.0219135	0.0516019	0.0106259	0.0256056
1057	3_ 9	0.016671	ASV4	0.0481689	0.139896	NA	0.000869141	0.00458971	0.0258597	0.0839592
1058	3_ 9	0.0147755	ASV3	0.155336	0.329136	NA	0.00759413	0.0245934	0.0196162	0.0313726
1059	3_ 9	0.0144098	ASV41	0.849469	0.911771	NA	0.0126607	0.0266754	0.0154176	0.0301809
1060	3_ 9	0.0130783	ASV44	0.0422674	0.125831	NA	0.0155823	0.0236689	0.00909383	0.0262497
1061	3_ 9	0.0129494	ASV43	0.607172	0.770799	NA	0.0200824	0.0191746	0.018845	0.0209097
1062	3_ 9	0.0125518	ASV11	0.189585	0.37615	NA	0.00413085	0.0147142	0.0171869	0.0442378
1063	3_ 9	0.0124335	ASV80	0.156494	0.331098	NA	0.0127479	0.0352678	0.00784381	0.0443072
1064	3_ 9	0.0100239	ASV20	0.0494813	0.142835	NA	0.00800364	0.0402775	0.00896537	0.0178911
1065	3_ 5	0.1022	ASV1	0.24563	0.451296	NA	0.115759	0.166939	0.14461	0.155255
1066	3_ 5	0.07688	ASV8	0.786482	0.874141	NA	0.106106	0.159141	0.0733763	0.0992562
1067	3_ 5	0.0423585	ASV18	0.0537577	0.151083	NA	0.053534	0.0599049	0.0401768	0.0860993
1068	3_ 5	0.0342576	ASV2	0.81447	0.89067	NA	0.0155243	0.0356537	0.0463752	0.106256
1069	3_ 5	0.0336014	ASV12	0.945159	0.973842	NA	0.0378353	0.0538052	0.0406159	0.0560274
1070	3_ 5	0.0258129	ASV91	0.179564	0.361154	NA	0.00167467	0.0101866	0.0392311	0.135565
1071	3_ 5	0.023116	ASV6	0.15852	0.333899	NA	0.0209171	0.0356385	0.0279627	0.0450195
1072	3_ 5	0.022161	ASV19	0.72528	0.844975	NA	0.0228071	0.110105	0.0139111	0.0575465
1073	3_ 5	0.0195175	ASV23	0.0491503	0.142248	NA	0.0277192	0.0352565	0.0155796	0.0270617
1074	3_ 5	0.0165645	ASV11	0.190241	0.37615	NA	0.00413085	0.0147142	0.0234381	0.0681081
1075	3_ 5	0.0162058	ASV47	0.0452242	0.133519	NA	0.0219135	0.0516019	0.00730618	0.0205085
1076	3_ 5	0.0159768	ASV31	0.24067	0.446869	NA	0.0195882	0.0264321	0.014531	0.0343197
1077	3_ 5	0.0150432	ASV44	0.282904	0.490779	NA	0.0155823	0.0236689	0.014468	0.032205
1078	3_ 5	0.0146694	ASV80	0.0681229	0.181916	NA	0.0127479	0.0352678	0.0111423	0.0669316
1079	3_ 5	0.0130233	ASV26	0.415161	0.623835	NA	0.00632471	0.0111121	0.0178669	0.0448521
1080	3_ 5	0.0127965	ASV43	0.499276	0.698963	NA	0.0200824	0.0191746	0.0183695	0.0206269
1081	3_ 5	0.0123361	ASV57	0.715375	0.838918	NA	0.0128626	0.0223076	0.0112242	0.024638
1082	3_ 5	0.0122584	ASV54	0.136892	0.302647	NA	0.012548	0.0194658	0.011369	0.027202
1083	3_ 5	0.0109504	ASV3	0.858409	0.918987	NA	0.00759413	0.0245934	0.0121741	0.0267949
1084	3_ 4	0.103095	ASV1	0.090784	0.226091	NA	0.115759	0.166939	0.152567	0.144443
1085	3_ 4	0.0772083	ASV8	0.562	0.73627	NA	0.106106	0.159141	0.0688851	0.104052
1086	3_ 4	0.0427586	ASV6	0.0586537	0.161157	NA	0.0209171	0.0356385	0.0613544	0.117386
1087	3_ 4	0.0426254	ASV2	0.113443	0.264329	NA	0.0155243	0.0356537	0.0625287	0.110869
1088	3_ 4	0.0414867	ASV18	0.589952	0.757522	NA	0.053534	0.0599049	0.051851	0.0673593
1089	3_ 4	0.032742	ASV12	0.713493	0.83809	NA	0.0378353	0.0538052	0.0368825	0.0551177
1090	3_ 4	0.0239379	ASV5	0.00404508	0.0218495	NA	0.00339042	0.0111988	0.0361757	0.0906099
1091	3_ 4	0.0216152	ASV47	0.447947	0.65785	NA	0.0219135	0.0516019	0.0190607	0.0531535
1092	3_ 4	0.0178332	ASV23	0.000134476	0.00157183	NA	0.0277192	0.0352565	0.0061494	0.0143868
1093	3_ 4	0.0169167	ASV19	0.682423	0.819137	NA	0.0228071	0.110105	0.00468989	0.0168195
1094	3_ 4	0.0164031	ASV31	0.119836	0.278771	NA	0.0195882	0.0264321	0.0139172	0.0331621
1095	3_ 4	0.0160512	ASV4	0.0850468	0.214039	NA	0.000869141	0.00458971	0.0244644	0.0808999
1096	3_ 4	0.0126151	ASV3	0.242858	0.448016	NA	0.00759413	0.0245934	0.015409	0.0272925
1097	3_ 4	0.0124057	ASV11	0.0285714	0.0945308	NA	0.00413085	0.0147142	0.0169977	0.0363879
1098	3_ 4	0.0121617	ASV21	0.504531	0.703974	NA	0.00618119	0.0125725	0.0156945	0.0451113
1099	3_ 4	0.0119959	ASV102	0.514339	0.710037	NA	0.0123966	0.0499001	0.00795412	0.0282086
1100	3_ 4	0.0116282	ASV43	0.174873	0.353805	NA	0.0200824	0.0191746	0.0146572	0.0146535
1101	3_ 4	0.0104842	ASV44	0.0518349	0.147538	NA	0.0155823	0.0236689	0.00441141	0.00777261
1102	3_ 4	0.0102214	ASV29	0.492506	0.693301	NA	0.009042	0.020857	0.00991173	0.0218981
1103	3_ 4	0.0101849	ASV41	0.644953	0.792457	NA	0.0126607	0.0266754	0.00671778	0.0134741
1104	8_ 7	0.093085	ASV1	0.760944	0.863251	NA	0.118855	0.148015	0.120413	0.148796
1105	8_ 7	0.0865262	ASV8	0.917782	0.953582	NA	0.109511	0.15788	0.0936771	0.131287
1106	8_ 7	0.0660924	ASV2	0.231238	0.432738	NA	0.0400254	0.096841	0.0859646	0.143538
1107	8_ 7	0.0296659	ASV6	0.686252	0.823041	NA	0.0250772	0.0790323	0.0290273	0.0815645
1108	8_ 7	0.0293537	ASV12	0.947123	0.97516	NA	0.0379128	0.0586323	0.0250777	0.0424662
1109	8_ 7	0.0276029	ASV31	0.526325	0.71822	NA	0.02337	0.0455493	0.0330218	0.0585463
1110	8_ 7	0.0246316	ASV23	0.172836	0.351088	NA	0.0200158	0.052821	0.0279758	0.0476595
1111	8_ 7	0.0225015	ASV47	0.648101	0.795346	NA	0.0203308	0.072186	0.0203102	0.0512481
1112	8_ 7	0.019759	ASV9	0.960694	0.981018	NA	0.0205742	0.0881501	0.0132627	0.0496014
1113	8_ 7	0.0185966	ASV80	0.0337972	0.105923	NA	0.0147052	0.036414	0.016437	0.0782711
1114	8_ 7	0.0167806	ASV11	0.378838	0.593652	NA	0.0101385	0.0268395	0.0201266	0.0454721
1115	8_ 7	0.0165094	ASV18	0.431148	0.643113	NA	0.0175626	0.0319837	0.0185144	0.0249246
1116	8_ 7	0.0164932	ASV19	0.501065	0.700509	NA	0.0170666	0.0575959	0.0117044	0.0365614
1117	8_ 7	0.0154781	ASV3	0.275369	0.483689	NA	0.0121553	0.0271829	0.0173364	0.035334
1118	8_ 7	0.0153686	ASV41	0.754895	0.859808	NA	0.012954	0.0291913	0.0164845	0.0499075
1119	8_ 7	0.0151999	ASV43	0.281915	0.490292	NA	0.0235173	0.0248604	0.0171339	0.0233936
1120	8_ 7	0.0130345	ASV5	0.307638	0.517326	NA	0.0112134	0.0251111	0.0141156	0.0264508
1121	8_ 7	0.0124844	ASV33	0.976047	0.98742	NA	0.0101341	0.0288658	0.0116865	0.0378034
1122	8_ 7	0.0119304	ASV26	0.0561126	0.155925	NA	0.017994	0.0389988	0.00223096	0.00617824
1123	8_ 7	0.0118454	ASV44	0.767671	0.866059	NA	0.0108518	0.0215378	0.0122818	0.0274176
1124	8_ 7	0.011845	ASV21	0.448967	0.65867	NA	0.00820042	0.025255	0.012792	0.0354334
1125	8_ 7	0.0117938	ASV54	0.271973	0.481127	NA	0.0166896	0.0542447	0.0033997	0.00868995
1126	8_ 7	0.0100646	ASV58	0.471968	0.677653	NA	0.0157242	0.0174663	0.0120352	0.0138008
1127	8_ 7	0.0100551	ASV71	0.454701	0.662989	NA	0.00211727	0.00485522	0.0148138	0.0602942
1128	8_ 7	0.0100121	ASV56	0.249205	0.453853	NA	0.0148746	0.0155242	0.0124304	0.0159745
1129	8_10	0.123837	ASV2	5.84855035788841e-05	0.000809712	NA	0.0400254	0.096841	0.212228	0.200086
1130	8_10	0.0810416	ASV1	0.09518	0.231616	NA	0.118855	0.148015	0.0662059	0.139576
1131	8_10	0.0745564	ASV8	0.310618	0.519676	NA	0.109511	0.15788	0.0653351	0.100388
1132	8_10	0.0276779	ASV11	0.199579	0.387738	NA	0.0101385	0.0268395	0.0418432	0.0809488
1133	8_10	0.0275867	ASV3	0.000145402	0.00164558	NA	0.0121553	0.0271829	0.0463884	0.0473101
1134	8_10	0.0262856	ASV12	0.0556267	0.154929	NA	0.0379128	0.0586323	0.0165542	0.039332
1135	8_10	0.0212982	ASV5	0.000459842	0.00421994	NA	0.0112134	0.0251111	0.0336756	0.043328
1136	8_10	0.0198963	ASV19	0.129591	0.290388	NA	0.0170666	0.0575959	0.0213807	0.0456151
1137	8_10	0.0197607	ASV9	0.901545	0.949104	NA	0.0205742	0.0881501	0.0153333	0.0470701
1138	8_10	0.0181405	ASV31	0.133613	0.297242	NA	0.02337	0.0455493	0.0120209	0.0362817
1139	8_10	0.01696	ASV6	0.163924	0.342248	NA	0.0250772	0.0790323	0.00602994	0.0168172
1140	8_10	0.0162131	ASV32	1.76670047352734e-05	0.000318901	NA	0.0032749	0.0108762	0.0267569	0.0351167
1141	8_10	0.0160448	ASV26	0.0259916	0.0884584	NA	0.017994	0.0389988	0.0104752	0.0593337
1142	8_10	0.0159472	ASV18	0.839753	0.905815	NA	0.0175626	0.0319837	0.0167986	0.0312933
1143	8_10	0.0155636	ASV4	0.0034837	0.0200313	NA	0.00329151	0.0119503	0.0247726	0.0438521
1144	8_10	0.0150348	ASV23	0.681611	0.819137	NA	0.0200158	0.052821	0.00874518	0.0228628
1145	8_10	0.0141656	ASV43	0.00936076	0.0418447	NA	0.0235173	0.0248604	0.0126285	0.0191937
1146	8_10	0.0133717	ASV47	0.153229	0.326613	NA	0.0203308	0.072186	0.00372292	0.0111093
1147	8_10	0.0133078	ASV27	0.0841915	0.212867	NA	0.00159299	0.00861394	0.0212783	0.053715
1148	8_10	0.0117922	ASV14	0.000176174	0.00190321	NA	0.00313334	0.00907991	0.0193653	0.029711
1149	8_10	0.0116082	ASV54	0.0185729	0.0695143	NA	0.0166896	0.0542447	0.0038124	0.0180469
1150	8_10	0.0111182	ASV16	0.197416	0.385904	NA	0.00264458	0.0160864	0.0164314	0.0638145
1151	8_10	0.0110629	ASV33	0.14922	0.320948	NA	0.0101341	0.0288658	0.0114173	0.0216955
1152	8_ 9	0.103354	ASV1	0.915112	0.953214	NA	0.118855	0.148015	0.129745	0.192273
1153	8_ 9	0.0908658	ASV8	0.690115	0.824555	NA	0.109511	0.15788	0.105991	0.142948
1154	8_ 9	0.0681929	ASV2	0.0914102	0.226697	NA	0.0400254	0.096841	0.0909668	0.140917
1155	8_ 9	0.0291419	ASV12	0.930401	0.962112	NA	0.0379128	0.0586323	0.0265194	0.037854
1156	8_ 9	0.0284866	ASV6	0.730849	0.847999	NA	0.0250772	0.0790323	0.0248344	0.101676
1157	8_ 9	0.0256572	ASV18	0.247205	0.451861	NA	0.0175626	0.0319837	0.0336236	0.068839
1158	8_ 9	0.021512	ASV31	0.361941	0.575153	NA	0.02337	0.0455493	0.0177734	0.0478798
1159	8_ 9	0.0205941	ASV23	0.311864	0.520138	NA	0.0200158	0.052821	0.0183049	0.0589919
1160	8_ 9	0.0204653	ASV5	0.330375	0.537205	NA	0.0112134	0.0251111	0.0270728	0.0582269
1161	8_ 9	0.0176034	ASV4	0.0520563	0.147873	NA	0.00329151	0.0119503	0.0258597	0.0839592
1162	8_ 9	0.0174131	ASV9	0.443648	0.653195	NA	0.0205742	0.0881501	0.00929342	0.0245392
1163	8_ 9	0.0173697	ASV47	0.593681	0.759954	NA	0.0203308	0.072186	0.0106259	0.0256056
1164	8_ 9	0.0161659	ASV3	0.0636579	0.171925	NA	0.0121553	0.0271829	0.0196162	0.0313726
1165	8_ 9	0.0152897	ASV11	0.91753	0.953582	NA	0.0101385	0.0268395	0.0171869	0.0442378
1166	8_ 9	0.0149999	ASV43	0.528187	0.71855	NA	0.0235173	0.0248604	0.018845	0.0209097
1167	8_ 9	0.0146069	ASV41	0.971848	0.985673	NA	0.012954	0.0291913	0.0154176	0.0301809
1168	8_ 9	0.0139621	ASV19	0.514353	0.710037	NA	0.0170666	0.0575959	0.00723923	0.019573
1169	8_ 9	0.0135718	ASV80	0.0562028	0.155925	NA	0.0147052	0.036414	0.00784381	0.0443072
1170	8_ 9	0.0133571	ASV26	0.39918	0.611262	NA	0.017994	0.0389988	0.00613146	0.0143589
1171	8_ 9	0.0125413	ASV54	0.541394	0.722196	NA	0.0166896	0.0542447	0.00486407	0.0151635
1172	8_ 9	0.0108356	ASV44	0.31304	0.521245	NA	0.0108518	0.0215378	0.00909383	0.0262497
1173	8_ 9	0.0105546	ASV58	0.570518	0.745202	NA	0.0157242	0.0174663	0.0133589	0.0155952
1174	8_ 5	0.098153	ASV1	0.32849	0.535345	NA	0.118855	0.148015	0.14461	0.155255
1175	8_ 5	0.0783795	ASV8	0.883874	0.936326	NA	0.109511	0.15788	0.0733763	0.0992562
1176	8_ 5	0.0464183	ASV2	0.572122	0.745302	NA	0.0400254	0.096841	0.0463752	0.106256
1177	8_ 5	0.0346824	ASV12	0.578159	0.750186	NA	0.0379128	0.0586323	0.0406159	0.0560274
1178	8_ 5	0.0291891	ASV18	0.174917	0.353805	NA	0.0175626	0.0319837	0.0401768	0.0860993
1179	8_ 5	0.0273748	ASV6	0.0203503	0.0742189	NA	0.0250772	0.0790323	0.0279627	0.0450195
1180	8_ 5	0.025801	ASV91	0.398378	0.611262	NA	0.0021143	0.0107518	0.0392311	0.135565
1181	8_ 5	0.0191195	ASV11	0.930286	0.962112	NA	0.0101385	0.0268395	0.0234381	0.0681081
1182	8_ 5	0.0188889	ASV26	0.848948	0.911771	NA	0.017994	0.0389988	0.0178669	0.0448521
1183	8_ 5	0.0188729	ASV31	0.902737	0.949104	NA	0.02337	0.0455493	0.014531	0.0343197
1184	8_ 5	0.0188012	ASV9	0.183662	0.367325	NA	0.0205742	0.0881501	0.0109616	0.0531836
1185	8_ 5	0.0183906	ASV23	0.330946	0.537505	NA	0.0200158	0.052821	0.0155796	0.0270617
1186	8_ 5	0.0180136	ASV19	0.19888	0.386908	NA	0.0170666	0.0575959	0.0139111	0.0575465
1187	8_ 5	0.0158486	ASV47	0.654526	0.799208	NA	0.0203308	0.072186	0.00730618	0.0205085
1188	8_ 5	0.0157745	ASV54	0.766016	0.865041	NA	0.0166896	0.0542447	0.011369	0.027202
1189	8_ 5	0.0156999	ASV80	0.0213779	0.0758924	NA	0.0147052	0.036414	0.0111423	0.0669316
1190	8_ 5	0.0147639	ASV43	0.628844	0.784614	NA	0.0235173	0.0248604	0.0183695	0.0206269
1191	8_ 5	0.0131189	ASV44	0.848526	0.911771	NA	0.0108518	0.0215378	0.014468	0.032205
1192	8_ 5	0.0129142	ASV3	0.659195	0.802648	NA	0.0121553	0.0271829	0.0121741	0.0267949
1193	8_ 5	0.0115242	ASV5	0.903891	0.949152	NA	0.0112134	0.0251111	0.010514	0.0224091
1194	8_ 5	0.0107005	ASV57	0.359236	0.572369	NA	0.0104451	0.0153181	0.0112242	0.024638
1195	8_ 4	0.0984397	ASV1	0.131366	0.293619	NA	0.118855	0.148015	0.152567	0.144443
1196	8_ 4	0.078735	ASV8	0.608893	0.770799	NA	0.109511	0.15788	0.0688851	0.104052
1197	8_ 4	0.0537008	ASV2	0.037486	0.114957	NA	0.0400254	0.096841	0.0625287	0.110869
1198	8_ 4	0.0466049	ASV6	0.0111682	0.0472578	NA	0.0250772	0.0790323	0.0613544	0.117386
1199	8_ 4	0.033787	ASV12	0.735034	0.848303	NA	0.0379128	0.0586323	0.0368825	0.0551177
1200	8_ 4	0.0335748	ASV18	0.00396707	0.0216745	NA	0.0175626	0.0319837	0.051851	0.0673593
1201	8_ 4	0.0261083	ASV5	0.0910072	0.226091	NA	0.0112134	0.0251111	0.0361757	0.0906099
1202	8_ 4	0.0218636	ASV47	0.498185	0.698537	NA	0.0203308	0.072186	0.0190607	0.0531535
1203	8_ 4	0.0192103	ASV31	0.741784	0.850309	NA	0.02337	0.0455493	0.0139172	0.0331621
1204	8_ 4	0.0169725	ASV4	0.105491	0.249469	NA	0.00329151	0.0119503	0.0244644	0.0808999
1205	8_ 4	0.0148732	ASV11	0.313625	0.521245	NA	0.0101385	0.0268395	0.0169977	0.0363879
1206	8_ 4	0.0146102	ASV23	0.344218	0.553774	NA	0.0200158	0.052821	0.0061494	0.0143868
1207	8_ 4	0.0145471	ASV26	0.701015	0.829567	NA	0.017994	0.0389988	0.00911443	0.0188925
1208	8_ 4	0.014272	ASV3	0.104157	0.247155	NA	0.0121553	0.0271829	0.015409	0.0272925
1209	8_ 4	0.013849	ASV43	0.224876	0.42361	NA	0.0235173	0.0248604	0.0146572	0.0146535
1210	8_ 4	0.0136634	ASV9	0.31804	0.522494	NA	0.0205742	0.0881501	0.00183285	0.004824
1211	8_ 4	0.0135789	ASV21	0.0704339	0.186689	NA	0.00820042	0.025255	0.0156945	0.0451113
1212	8_ 4	0.0129663	ASV54	0.487371	0.690463	NA	0.0166896	0.0542447	0.00615986	0.0125602
1213	8_ 4	0.0128648	ASV19	0.537582	0.721837	NA	0.0170666	0.0575959	0.00468989	0.0168195
1214	8_ 4	0.0103536	ASV109	0.934932	0.964698	NA	0.0140088	0.0606805	0.00261197	0.014014
1215	8_ 4	0.010287	ASV41	0.537345	0.721837	NA	0.012954	0.0291913	0.00671778	0.0134741
1216	7_10	0.12816	ASV2	0.00386278	0.0212676	NA	0.0859646	0.143538	0.212228	0.200086
1217	7_10	0.0833036	ASV1	0.0207982	0.0752253	NA	0.120413	0.148796	0.0662059	0.139576
1218	7_10	0.0676488	ASV8	0.296888	0.508239	NA	0.0936771	0.131287	0.0653351	0.100388
1219	7_10	0.0321038	ASV11	0.64117	0.790071	NA	0.0201266	0.0454721	0.0418432	0.0809488
1220	7_10	0.0293065	ASV3	0.00285513	0.0170958	NA	0.0173364	0.035334	0.0463884	0.0473101
1221	7_10	0.0239282	ASV31	0.0491782	0.142248	NA	0.0330218	0.0585463	0.0120209	0.0362817
1222	7_10	0.0221885	ASV5	0.0088387	0.0397602	NA	0.0141156	0.0264508	0.0336756	0.043328
1223	7_10	0.020301	ASV12	0.0318957	0.101981	NA	0.0250777	0.0424662	0.0165542	0.039332
1224	7_10	0.0196698	ASV6	0.0776228	0.199802	NA	0.0290273	0.0815645	0.00602994	0.0168172
1225	7_10	0.0191506	ASV23	0.060081	0.163503	NA	0.0279758	0.0476595	0.00874518	0.0228628
1226	7_10	0.0181257	ASV32	0.010406	0.0448308	NA	0.011452	0.0220334	0.0267569	0.0351167
1227	7_10	0.0177905	ASV19	0.0249048	0.0855764	NA	0.0117044	0.0365614	0.0213807	0.0456151
1228	7_10	0.0171931	ASV27	0.52876	0.71855	NA	0.0092787	0.0314845	0.0212783	0.053715
1229	7_10	0.016127	ASV9	0.721067	0.841506	NA	0.0132627	0.0496014	0.0153333	0.0470701
1230	7_10	0.0160812	ASV18	0.489636	0.690463	NA	0.0185144	0.0249246	0.0167986	0.0312933
1231	7_10	0.015339	ASV4	0.0051544	0.0264395	NA	0.000453668	0.00219779	0.0247726	0.0438521
1232	7_10	0.0136644	ASV47	0.054273	0.151455	NA	0.0203102	0.0512481	0.00372292	0.0111093
1233	7_10	0.0127939	ASV14	0.00220955	0.0141929	NA	0.00561646	0.0150248	0.0193653	0.029711
1234	7_10	0.0124288	ASV33	0.149212	0.320948	NA	0.0116865	0.0378034	0.0114173	0.0216955
1235	7_10	0.0121054	ASV43	0.0568929	0.157532	NA	0.0171339	0.0233936	0.0126285	0.0191937
1236	7_10	0.0114904	ASV41	0.0104647	0.0449476	NA	0.0164845	0.0499075	0.00432636	0.012112
1237	7_10	0.010862	ASV21	0.0258582	0.0882147	NA	0.012792	0.0354334	0.00601424	0.0315107
1238	7_10	0.0101057	ASV16	0.0497866	0.143426	NA	0	0	0.0164314	0.0638145
1239	7_10	0.010104	ASV80	0.138854	0.305565	NA	0.016437	0.0782711	0	0
1240	7_10	0.0100459	ASV50	0.197416	0.385904	NA	0.00376448	0.0228984	0.0131325	0.0448634
1241	7_ 9	0.103407	ASV1	0.794625	0.881096	NA	0.120413	0.148796	0.129745	0.192273
1242	7_ 9	0.0838367	ASV2	0.751701	0.857541	NA	0.0859646	0.143538	0.0909668	0.140917
1243	7_ 9	0.0830023	ASV8	0.778401	0.872029	NA	0.0936771	0.131287	0.105991	0.142948
1244	7_ 9	0.0307026	ASV6	0.513848	0.710037	NA	0.0290273	0.0815645	0.0248344	0.101676
1245	7_ 9	0.0268033	ASV31	0.154157	0.328101	NA	0.0330218	0.0585463	0.0177734	0.0478798
1246	7_ 9	0.0251892	ASV18	0.796162	0.881096	NA	0.0185144	0.0249246	0.0336236	0.068839
1247	7_ 9	0.0241325	ASV23	0.575062	0.747528	NA	0.0279758	0.0476595	0.0183049	0.0589919
1248	7_ 9	0.0229459	ASV12	0.783024	0.873019	NA	0.0250777	0.0424662	0.0265194	0.037854
1249	7_ 9	0.0213929	ASV5	0.990262	0.995147	NA	0.0141156	0.0264508	0.0270728	0.0582269
1250	7_ 9	0.0205085	ASV11	0.433249	0.644899	NA	0.0201266	0.0454721	0.0171869	0.0442378
1251	7_ 9	0.0183169	ASV3	0.469013	0.676108	NA	0.0173364	0.035334	0.0196162	0.0313726
1252	7_ 9	0.017068	ASV47	0.324401	0.529287	NA	0.0203102	0.0512481	0.0106259	0.0256056
1253	7_ 9	0.0169184	ASV41	0.763245	0.8638	NA	0.0164845	0.0499075	0.0154176	0.0301809
1254	7_ 9	0.0166006	ASV4	0.0947595	0.231616	NA	0.000453668	0.00219779	0.0258597	0.0839592
1255	7_ 9	0.0149817	ASV80	0.704052	0.830971	NA	0.016437	0.0782711	0.00784381	0.0443072
1256	7_ 9	0.0132037	ASV43	0.690984	0.824555	NA	0.0171339	0.0233936	0.018845	0.0209097
1257	7_ 9	0.0130951	ASV9	0.343788	0.553774	NA	0.0132627	0.0496014	0.00929342	0.0245392
1258	7_ 9	0.0122912	ASV71	0.442541	0.653195	NA	0.0148138	0.0602942	0.00584734	0.0245549
1259	7_ 9	0.0117489	ASV44	0.399705	0.611262	NA	0.0122818	0.0274176	0.00909383	0.0262497
1260	7_ 9	0.0108992	ASV19	0.900661	0.949104	NA	0.0117044	0.0365614	0.00723923	0.019573
1261	7_ 9	0.0103839	ASV32	0.790794	0.877566	NA	0.011452	0.0220334	0.0087556	0.0168723
1262	7_ 9	0.0103593	ASV33	0.988198	0.995147	NA	0.0116865	0.0378034	0.00632215	0.0144561
1263	7_ 9	0.0102874	ASV21	0.616752	0.776962	NA	0.012792	0.0354334	0.00506912	0.0164997
1264	7_ 5	0.0982055	ASV1	0.462639	0.669101	NA	0.120413	0.148796	0.14461	0.155255
1265	7_ 5	0.0685277	ASV8	0.810606	0.888259	NA	0.0936771	0.131287	0.0733763	0.0992562
1266	7_ 5	0.0679478	ASV2	0.469387	0.676108	NA	0.0859646	0.143538	0.0463752	0.106256
1267	7_ 5	0.0295672	ASV12	0.400174	0.611262	NA	0.0250777	0.0424662	0.0406159	0.0560274
1268	7_ 5	0.0288508	ASV6	0.0668181	0.178767	NA	0.0290273	0.0815645	0.0279627	0.0450195
1269	7_ 5	0.028463	ASV18	0.532431	0.720402	NA	0.0185144	0.0249246	0.0401768	0.0860993
1270	7_ 5	0.0254895	ASV91	0.398378	0.611262	NA	0.00157336	0.00939099	0.0392311	0.135565
1271	7_ 5	0.0243001	ASV31	0.478314	0.682076	NA	0.0330218	0.0585463	0.014531	0.0343197
1272	7_ 5	0.0239967	ASV11	0.456355	0.664042	NA	0.0201266	0.0454721	0.0234381	0.0681081
1273	7_ 5	0.0210383	ASV23	0.5898	0.757522	NA	0.0279758	0.0476595	0.0155796	0.0270617
1274	7_ 5	0.016807	ASV80	0.935787	0.964882	NA	0.016437	0.0782711	0.0111423	0.0669316
1275	7_ 5	0.0155126	ASV47	0.334746	0.541292	NA	0.0203102	0.0512481	0.00730618	0.0205085
1276	7_ 5	0.0153376	ASV3	0.512587	0.710037	NA	0.0173364	0.035334	0.0121741	0.0267949
1277	7_ 5	0.014955	ASV19	0.525908	0.71822	NA	0.0117044	0.0365614	0.0139111	0.0575465
1278	7_ 5	0.0143444	ASV9	0.162063	0.339356	NA	0.0132627	0.0496014	0.0109616	0.0531836
1279	7_ 5	0.0139556	ASV44	0.967407	0.984104	NA	0.0122818	0.0274176	0.014468	0.032205
1280	7_ 5	0.0127305	ASV43	0.376906	0.591924	NA	0.0171339	0.0233936	0.0183695	0.0206269
1281	7_ 5	0.0127085	ASV5	0.239757	0.445754	NA	0.0141156	0.0264508	0.010514	0.0224091
1282	7_ 5	0.0117583	ASV26	0.0254907	0.0873792	NA	0.00223096	0.00617824	0.0178669	0.0448521
1283	7_ 5	0.0116058	ASV41	0.0943778	0.231513	NA	0.0164845	0.0499075	0.00483453	0.0101387
1284	7_ 5	0.0114621	ASV21	0.418318	0.626597	NA	0.012792	0.0354334	0.00821963	0.0208607
1285	7_ 5	0.0107159	ASV71	0.698697	0.828215	NA	0.0148138	0.0602942	0.00347715	0.0101757
1286	7_ 5	0.0105588	ASV57	0.883981	0.936326	NA	0.00960844	0.0162488	0.0112242	0.024638
1287	7_ 5	0.0104261	ASV33	0.548869	0.72776	NA	0.0116865	0.0378034	0.00637874	0.0174054
1288	7_ 4	0.0988551	ASV1	0.192039	0.378767	NA	0.120413	0.148796	0.152567	0.144443
1289	7_ 4	0.0727809	ASV2	0.566603	0.741262	NA	0.0859646	0.143538	0.0625287	0.110869
1290	7_ 4	0.0691231	ASV8	0.551258	0.72776	NA	0.0936771	0.131287	0.0688851	0.104052
1291	7_ 4	0.0479989	ASV6	0.0311637	0.100089	NA	0.0290273	0.0815645	0.0613544	0.117386
1292	7_ 4	0.0326955	ASV18	0.0230077	0.0806117	NA	0.0185144	0.0249246	0.051851	0.0673593
1293	7_ 4	0.0284609	ASV12	0.630835	0.784872	NA	0.0250777	0.0424662	0.0368825	0.0551177
1294	7_ 4	0.0269797	ASV5	0.513844	0.710037	NA	0.0141156	0.0264508	0.0361757	0.0906099
1295	7_ 4	0.0246058	ASV31	0.386923	0.599577	NA	0.0330218	0.0585463	0.0139172	0.0331621
1296	7_ 4	0.0214343	ASV47	0.82944	0.900975	NA	0.0203102	0.0512481	0.0190607	0.0531535
1297	7_ 4	0.0200363	ASV11	0.917308	0.953582	NA	0.0201266	0.0454721	0.0169977	0.0363879
1298	7_ 4	0.0187754	ASV23	0.0208373	0.0752253	NA	0.0279758	0.0476595	0.0061494	0.0143868
1299	7_ 4	0.0166057	ASV3	0.610222	0.771433	NA	0.0173364	0.035334	0.015409	0.0272925
1300	7_ 4	0.015867	ASV21	0.316213	0.522494	NA	0.012792	0.0354334	0.0156945	0.0451113
1301	7_ 4	0.0157927	ASV4	0.158144	0.333601	NA	0.000453668	0.00219779	0.0244644	0.0808999
1302	7_ 4	0.0131427	ASV27	0.84975	0.911771	NA	0.0092787	0.0314845	0.0125196	0.050731
1303	7_ 4	0.0124723	ASV41	0.344459	0.553774	NA	0.0164845	0.0499075	0.00671778	0.0134741
1304	7_ 4	0.0124448	ASV71	0.691618	0.824622	NA	0.0148138	0.0602942	0.00664398	0.0208347
1305	7_ 4	0.0115124	ASV43	0.923997	0.958269	NA	0.0171339	0.0233936	0.0146572	0.0146535
1306	7_ 4	0.0108825	ASV80	0.934932	0.964698	NA	0.016437	0.0782711	0.000724085	0.00358792
1307	7_ 4	0.0104739	ASV33	0.913677	0.952679	NA	0.0116865	0.0378034	0.00642868	0.017123
1308	10_ 9	0.128707	ASV2	0.0066142	0.0323009	NA	0.212228	0.200086	0.0909668	0.140917
1309	10_ 9	0.0913217	ASV1	0.0209732	0.0755247	NA	0.0662059	0.139576	0.129745	0.192273
1310	10_ 9	0.0741712	ASV8	0.152093	0.325652	NA	0.0653351	0.100388	0.105991	0.142948
1311	10_ 9	0.0317254	ASV11	0.230741	0.432374	NA	0.0418432	0.0809488	0.0171869	0.0442378
1312	10_ 9	0.0287272	ASV3	0.0119909	0.0499972	NA	0.0463884	0.0473101	0.0196162	0.0313726
1313	10_ 9	0.0281476	ASV5	0.0246016	0.0847387	NA	0.0336756	0.043328	0.0270728	0.0582269
1314	10_ 9	0.0269542	ASV4	0.300304	0.511984	NA	0.0247726	0.0438521	0.0258597	0.0839592
1315	10_ 9	0.0253172	ASV18	0.257401	0.462867	NA	0.0167986	0.0312933	0.0336236	0.068839
1316	10_ 9	0.0207605	ASV12	0.0540376	0.151093	NA	0.0165542	0.039332	0.0265194	0.037854
1317	10_ 9	0.0179616	ASV6	0.20339	0.391884	NA	0.00602994	0.0168172	0.0248344	0.101676
1318	10_ 9	0.0175567	ASV32	0.0117223	0.0490204	NA	0.0267569	0.0351167	0.0087556	0.0168723
1319	10_ 9	0.016446	ASV31	0.489166	0.690463	NA	0.0120209	0.0362817	0.0177734	0.0478798
1320	10_ 9	0.0155761	ASV19	0.0275926	0.0923569	NA	0.0213807	0.0456151	0.00723923	0.019573
1321	10_ 9	0.015282	ASV14	0.01845	0.0694188	NA	0.0193653	0.029711	0.0119417	0.0256925
1322	10_ 9	0.0146212	ASV23	0.052259	0.148048	NA	0.00874518	0.0228628	0.0183049	0.0589919
1323	10_ 9	0.0139431	ASV9	0.494561	0.695344	NA	0.0153333	0.0470701	0.00929342	0.0245392
1324	10_ 9	0.0133315	ASV27	0.0269784	0.0909483	NA	0.0212783	0.053715	0.000131579	0.000811107
1325	10_ 9	0.0126573	ASV43	0.0474639	0.13813	NA	0.0126285	0.0191937	0.018845	0.0209097
1326	10_ 9	0.0109834	ASV41	0.02772	0.0923569	NA	0.00432636	0.012112	0.0154176	0.0301809
1327	10_ 9	0.0102468	ASV16	0.0468538	0.136913	NA	0.0164314	0.0638145	0	0
1328	10_ 5	0.124752	ASV2	0.00019528	0.00209375	NA	0.212228	0.200086	0.0463752	0.106256
1329	10_ 5	0.0915359	ASV1	0.00422766	0.0225792	NA	0.0662059	0.139576	0.14461	0.155255
1330	10_ 5	0.0560716	ASV8	0.304413	0.513386	NA	0.0653351	0.100388	0.0733763	0.0992562
1331	10_ 5	0.0335281	ASV11	0.264071	0.469874	NA	0.0418432	0.0809488	0.0234381	0.0681081
1332	10_ 5	0.0276574	ASV3	0.00026903	0.00280027	NA	0.0463884	0.0473101	0.0121741	0.0267949
1333	10_ 5	0.0275956	ASV18	0.159877	0.335765	NA	0.0167986	0.0312933	0.0401768	0.0860993
1334	10_ 5	0.0271158	ASV12	0.0172861	0.0664422	NA	0.0165542	0.039332	0.0406159	0.0560274
1335	10_ 5	0.023577	ASV91	0.146473	0.318887	NA	0.000276786	0.00175055	0.0392311	0.135565
1336	10_ 5	0.021122	ASV5	0.000281668	0.00291057	NA	0.0336756	0.043328	0.010514	0.0224091
1337	10_ 5	0.0190719	ASV4	0.0763495	0.198161	NA	0.0247726	0.0438521	0.0118109	0.0378711
1338	10_ 5	0.0189455	ASV19	0.00567348	0.0285879	NA	0.0213807	0.0456151	0.0139111	0.0575465
1339	10_ 5	0.017551	ASV6	0.000141191	0.0016369	NA	0.00602994	0.0168172	0.0279627	0.0450195
1340	10_ 5	0.0172273	ASV32	0.000109652	0.00137161	NA	0.0267569	0.0351167	0.00566949	0.0213056
1341	10_ 5	0.0159896	ASV26	0.0109525	0.0466216	NA	0.0104752	0.0593337	0.0178669	0.0448521
1342	10_ 5	0.0158444	ASV27	0.474963	0.680017	NA	0.0212783	0.053715	0.00751551	0.0236296
1343	10_ 5	0.0147875	ASV9	0.275631	0.483689	NA	0.0153333	0.0470701	0.0109616	0.0531836
1344	10_ 5	0.0136261	ASV31	0.0614107	0.166486	NA	0.0120209	0.0362817	0.014531	0.0343197
1345	10_ 5	0.0120099	ASV23	0.124843	0.285755	NA	0.00874518	0.0228628	0.0155796	0.0270617
1346	10_ 5	0.0118449	ASV43	0.0065613	0.0322635	NA	0.0126285	0.0191937	0.0183695	0.0206269
1347	10_ 5	0.0117871	ASV14	3.26366616576232e-05	0.000495105	NA	0.0193653	0.029711	0.00283146	0.00828415
1348	10_ 4	0.125654	ASV2	0.00398494	0.021689	NA	0.212228	0.200086	0.0625287	0.110869
1349	10_ 4	0.0954513	ASV1	0.000257824	0.00272339	NA	0.0662059	0.139576	0.152567	0.144443
1350	10_ 4	0.0564886	ASV8	0.520824	0.714129	NA	0.0653351	0.100388	0.0688851	0.104052
1351	10_ 4	0.0379176	ASV6	5.25631053735543e-05	0.000742129	NA	0.00602994	0.0168172	0.0613544	0.117386
1352	10_ 4	0.0326104	ASV5	0.072043	0.190179	NA	0.0336756	0.043328	0.0361757	0.0906099
1353	10_ 4	0.0323163	ASV18	0.00373678	0.0208151	NA	0.0167986	0.0312933	0.051851	0.0673593
1354	10_ 4	0.0305423	ASV11	0.642141	0.790071	NA	0.0418432	0.0809488	0.0169977	0.0363879
1355	10_ 4	0.0278876	ASV3	0.00460261	0.0241195	NA	0.0463884	0.0473101	0.015409	0.0272925
1356	10_ 4	0.0264322	ASV4	0.183929	0.367342	NA	0.0247726	0.0438521	0.0244644	0.0808999
1357	10_ 4	0.0259631	ASV12	0.0297114	0.0962919	NA	0.0165542	0.039332	0.0368825	0.0551177
1358	10_ 4	0.0191174	ASV27	0.758072	0.86205	NA	0.0212783	0.053715	0.0125196	0.050731
1359	10_ 4	0.0164562	ASV32	0.000732865	0.00614744	NA	0.0267569	0.0351167	0.00473814	0.00944882
1360	10_ 4	0.0144767	ASV19	0.0189343	0.0706816	NA	0.0213807	0.0456151	0.00468989	0.0168195
1361	10_ 4	0.0137627	ASV31	0.14671	0.318915	NA	0.0120209	0.0362817	0.0139172	0.0331621
1362	10_ 4	0.0133049	ASV14	0.000659387	0.00565419	NA	0.0193653	0.029711	0.00628851	0.0199289
1363	10_ 4	0.0127512	ASV47	0.0236758	0.0821598	NA	0.00372292	0.0111093	0.0190607	0.0531535
1364	10_ 4	0.0124369	ASV21	0.000983884	0.00742338	NA	0.00601424	0.0315107	0.0156945	0.0451113
1365	10_ 4	0.011352	ASV26	0.036634	0.113319	NA	0.0104752	0.0593337	0.00911443	0.0188925
1366	10_ 4	0.0105095	ASV43	0.0732786	0.192443	NA	0.0126285	0.0191937	0.0146572	0.0146535
1367	10_ 4	0.0100934	ASV9	0.519147	0.713884	NA	0.0153333	0.0470701	0.00183285	0.004824
1368	10_ 4	0.0100288	ASV16	0.0468538	0.136913	NA	0.0164314	0.0638145	0	0
1369	9_ 5	0.109269	ASV1	0.301995	0.512876	NA	0.129745	0.192273	0.14461	0.155255
1370	9_ 5	0.0739991	ASV8	0.571182	0.745202	NA	0.105991	0.142948	0.0733763	0.0992562
1371	9_ 5	0.0700027	ASV2	0.244731	0.450305	NA	0.0909668	0.140917	0.0463752	0.106256
1372	9_ 5	0.0362695	ASV18	0.845922	0.910403	NA	0.0336236	0.068839	0.0401768	0.0860993
1373	9_ 5	0.0290681	ASV12	0.541249	0.722196	NA	0.0265194	0.037854	0.0406159	0.0560274
1374	9_ 5	0.0285268	ASV6	0.00723321	0.0341541	NA	0.0248344	0.101676	0.0279627	0.0450195
1375	9_ 5	0.0249866	ASV91	0.368797	0.583401	NA	0.000573584	0.00261616	0.0392311	0.135565
1376	9_ 5	0.0226463	ASV11	1	1	NA	0.0171869	0.0442378	0.0234381	0.0681081
1377	9_ 5	0.0216956	ASV4	0.494933	0.695344	NA	0.0258597	0.0839592	0.0118109	0.0378711
1378	9_ 5	0.0199802	ASV5	0.259894	0.465005	NA	0.0270728	0.0582269	0.010514	0.0224091
1379	9_ 5	0.017314	ASV23	0.991591	0.995781	NA	0.0183049	0.0589919	0.0155796	0.0270617
1380	9_ 5	0.0168443	ASV31	0.288454	0.496732	NA	0.0177734	0.0478798	0.014531	0.0343197
1381	9_ 5	0.0160187	ASV3	0.138748	0.305565	NA	0.0196162	0.0313726	0.0121741	0.0267949
1382	9_ 5	0.0131825	ASV26	0.28025	0.489751	NA	0.00613146	0.0143589	0.0178669	0.0448521
1383	9_ 5	0.0128448	ASV44	0.352115	0.562279	NA	0.00909383	0.0262497	0.014468	0.032205
1384	9_ 5	0.0128381	ASV43	0.870476	0.925652	NA	0.018845	0.0209097	0.0183695	0.0206269
1385	9_ 5	0.0123641	ASV19	0.452688	0.661407	NA	0.00723923	0.019573	0.0139111	0.0575465
1386	9_ 5	0.0119977	ASV9	0.627282	0.784614	NA	0.00929342	0.0245392	0.0109616	0.0531836
1387	9_ 5	0.0116592	ASV80	0.659006	0.802648	NA	0.00784381	0.0443072	0.0111423	0.0669316
1388	9_ 5	0.0110522	ASV41	0.203624	0.391884	NA	0.0154176	0.0301809	0.00483453	0.0101387
1389	9_ 4	0.111098	ASV1	0.0960936	0.232648	NA	0.129745	0.192273	0.152567	0.144443
1390	9_ 4	0.0752927	ASV8	0.317394	0.522494	NA	0.105991	0.142948	0.0688851	0.104052
1391	9_ 4	0.074728	ASV2	0.900362	0.949104	NA	0.0909668	0.140917	0.0625287	0.110869
1392	9_ 4	0.0486163	ASV6	0.00270396	0.016478	NA	0.0248344	0.101676	0.0613544	0.117386
1393	9_ 4	0.0402064	ASV18	0.0935962	0.230515	NA	0.0336236	0.068839	0.051851	0.0673593
1394	9_ 4	0.0332993	ASV5	0.552062	0.72776	NA	0.0270728	0.0582269	0.0361757	0.0906099
1395	9_ 4	0.0293479	ASV4	0.732522	0.848303	NA	0.0258597	0.0839592	0.0244644	0.0808999
1396	9_ 4	0.0281106	ASV12	0.753188	0.85855	NA	0.0265194	0.037854	0.0368825	0.0551177
1397	9_ 4	0.0187426	ASV11	0.405664	0.614747	NA	0.0171869	0.0442378	0.0169977	0.0363879
1398	9_ 4	0.0171772	ASV31	0.475936	0.680727	NA	0.0177734	0.0478798	0.0139172	0.0331621
1399	9_ 4	0.0170776	ASV3	0.760057	0.862931	NA	0.0196162	0.0313726	0.015409	0.0272925
1400	9_ 4	0.0164741	ASV47	0.210236	0.400797	NA	0.0106259	0.0256056	0.0190607	0.0531535
1401	9_ 4	0.0135359	ASV23	0.0302222	0.0975041	NA	0.0183049	0.0589919	0.0061494	0.0143868
1402	9_ 4	0.0120967	ASV21	0.0852439	0.214039	NA	0.00506912	0.0164997	0.0156945	0.0451113
1403	9_ 4	0.0119032	ASV41	0.587351	0.757422	NA	0.0154176	0.0301809	0.00671778	0.0134741
1404	9_ 4	0.0117306	ASV43	0.628902	0.784614	NA	0.018845	0.0209097	0.0146572	0.0146535
1405	9_ 4	0.0102721	ASV14	0.461032	0.668122	NA	0.0119417	0.0256925	0.00628851	0.0199289
1406	5_ 4	0.102236	ASV1	0.537178	0.721837	NA	0.14461	0.155255	0.152567	0.144443
1407	5_ 4	0.0593408	ASV8	0.735903	0.848303	NA	0.0733763	0.0992562	0.0688851	0.104052
1408	5_ 4	0.0559842	ASV2	0.142541	0.311755	NA	0.0463752	0.106256	0.0625287	0.110869
1409	5_ 4	0.0444553	ASV6	0.572827	0.745302	NA	0.0279627	0.0450195	0.0613544	0.117386
1410	5_ 4	0.0430324	ASV18	0.171147	0.348154	NA	0.0401768	0.0860993	0.051851	0.0673593
1411	5_ 4	0.0341276	ASV12	0.810186	0.888259	NA	0.0406159	0.0560274	0.0368825	0.0551177
1412	5_ 4	0.0261718	ASV5	0.0748433	0.195113	NA	0.010514	0.0224091	0.0361757	0.0906099
1413	5_ 4	0.0255536	ASV91	0.631151	0.784872	NA	0.0392311	0.135565	0.000592182	0.00249303
1414	5_ 4	0.0226448	ASV11	0.40508	0.614514	NA	0.0234381	0.0681081	0.0169977	0.0363879
1415	5_ 4	0.0216347	ASV4	0.679879	0.81884	NA	0.0118109	0.0378711	0.0244644	0.0808999
1416	5_ 4	0.0151042	ASV47	0.181458	0.363937	NA	0.00730618	0.0205085	0.0190607	0.0531535
1417	5_ 4	0.0146479	ASV26	0.557427	0.731943	NA	0.0178669	0.0448521	0.00911443	0.0188925
1418	5_ 4	0.0146294	ASV31	0.678874	0.818322	NA	0.014531	0.0343197	0.0139172	0.0331621
1419	5_ 4	0.0143296	ASV3	0.198136	0.386079	NA	0.0121741	0.0267949	0.015409	0.0272925
1420	5_ 4	0.0133265	ASV21	0.913931	0.952679	NA	0.00821963	0.0208607	0.0156945	0.0451113
1421	5_ 4	0.0122782	ASV27	0.763125	0.8638	NA	0.00751551	0.0236296	0.0125196	0.050731
1422	5_ 4	0.0115366	ASV23	0.0378764	0.115905	NA	0.0155796	0.0270617	0.0061494	0.0143868
1423	5_ 4	0.0114301	ASV43	0.540869	0.722196	NA	0.0183695	0.0206269	0.0146572	0.0146535
1424	5_ 4	0.0113323	ASV19	0.409839	0.6191	NA	0.0139111	0.0575465	0.00468989	0.0168195
1425	5_ 4	0.0104602	ASV44	0.577464	0.749967	NA	0.014468	0.032205	0.00441141	0.00777261
1426	5_ 4	0.0100191	ASV28	0.719835	0.841506	NA	0.00990173	0.0185266	0.00860603	0.0233437

## Sheet: Fungal Extremes
	Comparison	SIMPER	OTU	krusk_p.val	fdr_krusk_p.val	Taxonomy	Left mean abund	Left stdev	Right mean abund	Right stdev
214	Liquid_Low	0.0100372	ASV32	0.203813	0.318101	NA	0.0163794	0.0177816	0.0052705	0.0124331
138	Liquid_Other	0.0100914	ASV48	0.115895	0.208847	NA	0.0159317	0.0280906	0.00247108	0.00961331
292	Mid_High	0.0101729	ASV6	0.0188449	0.0537966	NA	0.0178638	0.044976	0.000357743	0.000900535
163	Liquid_Mid	0.0101753	ASV105	0.245699	0.361513	NA	0	0	0.0174404	0.0500151
137	Liquid_Other	0.0101865	ASV50	0.0857703	0.168513	NA	0.0156041	0.0412845	0.00219042	0.0174801
136	Liquid_Other	0.0102109	ASV33	0.104848	0.192414	NA	0.0134943	0.0248336	0.0064269	0.0209346
135	Liquid_Other	0.0102937	ASV31	0.0174864	0.0521471	NA	0	0	0.0174397	0.0376013
134	Liquid_Other	0.0103059	ASV19	0.239714	0.357431	NA	0.00987633	0.013815	0.0103536	0.0487134
235	Other_Mid	0.0103485	ASV21	0.769155	0.83986	NA	0.0146078	0.056141	0.0037987	0.00644694
87	Solid_High	0.0103497	ASV82	0.133016	0.229007	NA	0.0111607	0.0268573	0	0
234	Other_Mid	0.0103516	ASV71	0.315659	0.439292	NA	0.00717289	0.0286549	0.0116922	0.025362
133	Liquid_Other	0.0103681	ASV23	0.364606	0.483248	NA	0.00392937	0.00704396	0.0166729	0.0370063
190	Liquid_High	0.01038	ASV31	0.180334	0.290973	NA	0	0	0.0151707	0.0525669
275	Other_Low	0.0103886	ASV105	0.00119464	0.00753938	NA	0.00376289	0.0217486	0.0129379	0.0235624
46	Solid_Other	0.0104363	ASV14	3.59374270847809e-08	2.40062012926337e-06	NA	0.0179839	0.0083058	0.00636851	0.0178632
162	Liquid_Mid	0.0104415	ASV6	0.0232869	0.0617287	NA	0	0	0.0178638	0.044976
161	Liquid_Mid	0.010454	ASV49	0.0187902	0.0537966	NA	0.0179313	0.0323553	0.000194805	0.000646096
189	Liquid_High	0.0105589	ASV166	0.769452	0.83986	NA	0.0149688	0.0362574	0.00112681	0.00225917
256	Other_High	0.0105608	ASV40	0.225972	0.341514	NA	0.00369259	0.0205864	0.0152827	0.0417875
45	Solid_Other	0.0105789	ASV43	2.19223875574119e-08	1.83051936104389e-06	NA	0	0	0.0187691	0.0213149
255	Other_High	0.010617	ASV43	0.000215111	0.00194181	NA	0.0187691	0.0213149	0.00469941	0.0106741
110	Solid_Low	0.0107024	ASV477	0.317311	0.439758	NA	0	0	0.0200298	0.0693851
132	Liquid_Other	0.0107359	ASV43	0.19487	0.305571	NA	0.0109423	0.0145649	0.0187691	0.0213149
131	Liquid_Other	0.0107402	ASV49	0.00119637	0.00753938	NA	0.0179313	0.0323553	0.00147413	0.00629899
254	Other_High	0.0108204	ASV14	4.6348159683228e-07	1.29002377784985e-05	NA	0.00636851	0.0178632	0.0175312	0.0135525
312	Mid_Low	0.0108897	ASV5	0.664147	0.764915	NA	0.0146839	0.027051	0.00456334	0.00856502
109	Solid_Low	0.0109165	ASV71	0.0328692	0.0813209	NA	0	0	0.0204443	0.044748
233	Other_Mid	0.0109675	ASV3	0.561062	0.678966	NA	0.0155275	0.031284	0.00500683	0.00906526
274	Other_Low	0.0109704	ASV43	0.503004	0.629378	NA	0.0187691	0.0213149	0.0170998	0.0112832
253	Other_High	0.0110073	ASV33	0.0085533	0.0288516	NA	0.0064269	0.0209346	0.0158019	0.0224624
130	Liquid_Other	0.0110196	ASV32	0.0360197	0.086551	NA	0.0163794	0.0177816	0.00705693	0.0188243
160	Liquid_Mid	0.01103	ASV13	0.21	0.320273	NA	0.0188776	0.0499453	0	0
311	Mid_Low	0.0110468	ASV4	0.430528	0.548842	NA	0.0144926	0.0324392	0.00390998	0.0135446
232	Other_Mid	0.0111316	ASV31	0.0149098	0.0461099	NA	0.0174397	0.0376013	0.00143113	0.00474651
213	Liquid_Low	0.0111502	ASV13	0.19043	0.301439	NA	0.0188776	0.0499453	0	0
334	High_Low	0.0111831	ASV477	0.297953	0.421679	NA	0	0	0.0200298	0.0693851
231	Other_Mid	0.0111973	ASV43	0.853859	0.89682	NA	0.0187691	0.0213149	0.0154617	0.0141188
86	Solid_High	0.0112891	ASV23	0.0195544	0.0552164	NA	0	0	0.0121782	0.0338921
230	Other_Mid	0.011435	ASV23	0.701039	0.786674	NA	0.0166729	0.0370063	0.00627621	0.00907607
273	Other_Low	0.0114858	ASV23	0.0906377	0.172634	NA	0.0166729	0.0370063	0.00318695	0.00735843
85	Solid_High	0.0115469	ASV14	0.496313	0.625541	NA	0.0179839	0.0083058	0.0175312	0.0135525
129	Liquid_Other	0.0115968	ASV13	0.0791278	0.158256	NA	0.0188776	0.0499453	0.00107575	0.00949607
188	Liquid_High	0.0116316	ASV14	0.0788715	0.158256	NA	0.00959712	0.0160807	0.0175312	0.0135525
108	Solid_Low	0.0116884	ASV102	0.0706256	0.147431	NA	0	0	0.021875	0.0532538
272	Other_Low	0.0117713	ASV5	0.674291	0.773929	NA	0.0159058	0.0426764	0.00456334	0.00856502
212	Liquid_Low	0.0118394	ASV477	0.445009	0.565144	NA	0	0	0.0200298	0.0693851
159	Liquid_Mid	0.0119075	ASV3	0.022941	0.0612983	NA	0.022328	0.0189036	0.00500683	0.00906526
333	High_Low	0.0119378	ASV31	0.163656	0.27306	NA	0.0151707	0.0525669	0.00798384	0.0114246
271	Other_Low	0.011995	ASV11	0.526476	0.648867	NA	0.0167119	0.0472785	0.00262308	0.00631512
26	Solid_Liquid	0.0120223	ASV14	0.0743848	0.151491	NA	0.0179839	0.0083058	0.00959712	0.0160807
211	Liquid_Low	0.0120549	ASV49	0.0334974	0.0822656	NA	0.0179313	0.0323553	0.00467262	0.0161864
187	Liquid_High	0.0121798	ASV49	0.0892484	0.171316	NA	0.0179313	0.0323553	0.00107287	0.00226792
158	Liquid_Mid	0.0122435	ASV32	0.164326	0.27306	NA	0.0163794	0.0177816	0.00883314	0.0253865
25	Solid_Liquid	0.0122672	ASV48	0.206245	0.318915	NA	0.00241071	0.00835096	0.0159317	0.0280906
128	Liquid_Other	0.0123801	ASV4	0.28636	0.41226	NA	0.0135143	0.0253856	0.0098657	0.0442892
157	Liquid_Mid	0.0124365	ASV68	0.00622442	0.0228383	NA	0.0212942	0.0242203	0	0
156	Liquid_Mid	0.0125139	ASV5	0.30966	0.434566	NA	0.0128129	0.0219455	0.0146839	0.027051
127	Liquid_Other	0.0125446	ASV68	1.41290046897329e-06	2.94942972898174e-05	NA	0.0212942	0.0242203	0.000351414	0.00208362
107	Solid_Low	0.0125492	ASV21	0.0147317	0.0461099	NA	0	0	0.0234898	0.0453607
210	Liquid_Low	0.0125721	ASV68	0.00445913	0.017318	NA	0.0212942	0.0242203	0	0
332	High_Low	0.0125816	ASV102	0.233017	0.349003	NA	0.00107143	0.00386309	0.021875	0.0532538
209	Liquid_Low	0.0125939	ASV71	0.68199	0.775559	NA	0.00199243	0.00352836	0.0204443	0.044748
229	Other_Mid	0.0126891	ASV105	0.0274241	0.0709852	NA	0.00376289	0.0217486	0.0174404	0.0500151
331	High_Low	0.0128486	ASV71	0.276248	0.399423	NA	0.00434066	0.0138335	0.0204443	0.044748
186	Liquid_High	0.0129075	ASV13	0.172955	0.280598	NA	0.0188776	0.0499453	0	0
155	Liquid_Mid	0.0129222	ASV9	0.41848	0.541753	NA	0.00546806	0.00742787	0.017986	0.0582378
208	Liquid_Low	0.0129302	ASV102	0.162411	0.27306	NA	0	0	0.021875	0.0532538
24	Solid_Liquid	0.0129615	ASV49	0.00445913	0.017318	NA	0	0	0.0179313	0.0323553
330	High_Low	0.0130296	ASV40	0.596249	0.71124	NA	0.0152827	0.0417875	0.0103274	0.0357751
310	Mid_Low	0.0130533	ASV477	0.338352	0.455683	NA	0	0	0.0200298	0.0693851
329	High_Low	0.0131281	ASV21	0.0421128	0.0976784	NA	0.000137412	0.000495445	0.0234898	0.0453607
270	Other_Low	0.0131384	ASV477	1.02122257138651e-07	3.78987043158995e-06	NA	0	0	0.0200298	0.0693851
228	Other_Mid	0.013139	ASV11	0.314961	0.439292	NA	0.0167119	0.0472785	0.00619761	0.0205551
309	Mid_Low	0.0131648	ASV19	0.401949	0.524417	NA	0.0186372	0.0618125	0.00193657	0.00415308
269	Other_Low	0.0132361	ASV31	0.850976	0.896612	NA	0.0174397	0.0376013	0.00798384	0.0114246
154	Liquid_Mid	0.0134634	ASV4	0.803592	0.865805	NA	0.0135143	0.0253856	0.0144926	0.0324392
126	Liquid_Other	0.0135988	ASV5	0.173064	0.280598	NA	0.0128129	0.0219455	0.0159058	0.0426764
84	Solid_High	0.013601	ASV48	0.0950234	0.17931	NA	0.00241071	0.00835096	0.0139094	0.0210747
227	Other_Mid	0.0136211	ASV26	0.518271	0.643504	NA	0.011135	0.0350415	0.0148099	0.0269466
23	Solid_Liquid	0.0136543	ASV13	0.19043	0.301439	NA	0	0	0.0188776	0.0499453
125	Liquid_Other	0.0137006	ASV73	1.23493670577179e-06	2.74979239818519e-05	NA	0.0237269	0.0206124	0.00200396	0.00716046
308	Mid_Low	0.0137578	ASV40	0.899844	0.921926	NA	0.0126623	0.0419962	0.0103274	0.0357751
226	Other_Mid	0.0138476	ASV4	0.645092	0.748128	NA	0.0098657	0.0442892	0.0144926	0.0324392
153	Liquid_Mid	0.0138478	ASV73	0.0016216	0.00917989	NA	0.0237269	0.0206124	0	0
207	Liquid_Low	0.0138824	ASV21	0.0563896	0.126404	NA	0	0	0.0234898	0.0453607
206	Liquid_Low	0.0139987	ASV73	0.00107214	0.00746031	NA	0.0237269	0.0206124	0	0
83	Solid_High	0.014065	ASV31	0.0827506	0.164516	NA	0	0	0.0151707	0.0525669
22	Solid_Liquid	0.014214	ASV166	0.57243	0.690222	NA	0.00762286	0.0138137	0.0149688	0.0362574
21	Solid_Liquid	0.0142261	ASV1	0.0166262	0.0504833	NA	0	0	0.0196935	0.0415282
252	Other_High	0.0142829	ASV23	0.243163	0.360962	NA	0.0166729	0.0370063	0.0121782	0.0338921
291	Mid_High	0.0144099	ASV40	0.650155	0.75139	NA	0.0126623	0.0419962	0.0152827	0.0417875
328	High_Low	0.0144662	ASV16	0.336668	0.455252	NA	0.0259066	0.0934076	0	0
185	Liquid_High	0.0145218	ASV68	0.0892484	0.171316	NA	0.0212942	0.0242203	0.00231292	0.00738936
268	Other_Low	0.0146344	ASV3	0.843031	0.892985	NA	0.0155275	0.031284	0.0112821	0.0264712
184	Liquid_High	0.014686	ASV33	0.828323	0.885835	NA	0.0134943	0.0248336	0.0158019	0.0224624
205	Liquid_Low	0.0147812	ASV3	0.0481795	0.110219	NA	0.022328	0.0189036	0.0112821	0.0264712
204	Liquid_Low	0.0147815	ASV59	0.0110807	0.0362839	NA	0.0259718	0.0225657	0.00214286	0.00500695
290	Mid_High	0.0147873	ASV16	0.357643	0.475907	NA	0	0	0.0259066	0.0934076
82	Solid_High	0.0148566	ASV36	0.208439	0.320273	NA	0.00473769	0.0110569	0.0145075	0.025727
106	Solid_Low	0.014922	ASV73	3.27697550258183e-05	0.000420965	NA	0.0279268	0.0312563	0	0
152	Liquid_Mid	0.0150454	ASV59	0.0148527	0.0461099	NA	0.0259718	0.0225657	0.000455278	0.000934329
183	Liquid_High	0.0150841	ASV73	0.027629	0.0709852	NA	0.0237269	0.0206124	0.00381953	0.00531173
124	Liquid_Other	0.0151044	ASV59	0.00029387	0.00251673	NA	0.0259718	0.0225657	0.00244228	0.00940898
81	Solid_High	0.0151368	ASV1	0.003922	0.0161722	NA	0	0	0.0163285	0.0265281
80	Solid_High	0.0151618	ASV8	0.00173783	0.00967394	NA	8.92857142857143e-05	0.000309295	0.016378	0.0391779
307	Mid_Low	0.0152324	ASV9	0.733857	0.814313	NA	0.017986	0.0582378	0.00692053	0.0150401
105	Solid_Low	0.0152383	ASV12	0.0025377	0.0121392	NA	0	0	0.0285257	0.0539103
182	Liquid_High	0.0153138	ASV48	0.889077	0.921926	NA	0.0159317	0.0280906	0.0139094	0.0210747
225	Other_Mid	0.0153803	ASV9	0.392974	0.514719	NA	0.00789716	0.0416379	0.017986	0.0582378
20	Solid_Liquid	0.0153955	ASV68	0.00445913	0.017318	NA	0	0	0.0212942	0.0242203
44	Solid_Other	0.0155849	ASV73	4.98246546990675e-14	1.66414346694885e-11	NA	0.0279268	0.0312563	0.00200396	0.00716046
64	Solid_Mid	0.0155854	ASV73	5.86392784988296e-05	0.000675363	NA	0.0279268	0.0312563	0	0
19	Solid_Liquid	0.0155993	ASV50	0.634363	0.74083	NA	0.0084554	0.0292904	0.0156041	0.0412845
151	Liquid_Mid	0.0155998	ASV19	0.152707	0.260225	NA	0.00987633	0.013815	0.0186372	0.0618125
224	Other_Mid	0.0156451	ASV5	0.866725	0.901826	NA	0.0159058	0.0426764	0.0146839	0.027051
123	Liquid_Other	0.0157224	ASV3	0.0270272	0.070524	NA	0.022328	0.0189036	0.0155275	0.031284
267	Other_Low	0.0158823	ASV26	0.914773	0.934355	NA	0.011135	0.0350415	0.0163114	0.0421958
150	Liquid_Mid	0.0160256	ASV16	0.21	0.320273	NA	0.0274568	0.0726439	0	0
181	Liquid_High	0.0161069	ASV50	0.949182	0.9549	NA	0.0156041	0.0412845	0.0112476	0.0298527
251	Other_High	0.0161196	ASV16	0.405538	0.527042	NA	0.00208286	0.0160735	0.0259066	0.0934076
306	Mid_Low	0.016166	ASV21	0.552398	0.672319	NA	0.0037987	0.00644694	0.0234898	0.0453607
203	Liquid_Low	0.0162003	ASV16	0.19043	0.301439	NA	0.0274568	0.0726439	0	0
305	Mid_Low	0.0163122	ASV102	0.936503	0.947855	NA	0.00500168	0.0133393	0.021875	0.0532538
266	Other_Low	0.0163157	ASV102	0.609477	0.721863	NA	0.00427324	0.0227702	0.021875	0.0532538
104	Solid_Low	0.0163914	ASV33	0.0214457	0.0589082	NA	0.0305783	0.0389553	0.00283244	0.00981186
265	Other_Low	0.0164706	ASV71	0.704238	0.786674	NA	0.00717289	0.0286549	0.0204443	0.044748
79	Solid_High	0.016531	ASV50	0.596249	0.71124	NA	0.0084554	0.0292904	0.0112476	0.0298527
327	High_Low	0.0165686	ASV9	0.356883	0.475907	NA	0.0277544	0.0476692	0.00692053	0.0150401
202	Liquid_Low	0.016842	ASV12	0.059892	0.129896	NA	0.00219388	0.00580445	0.0285257	0.0539103
122	Liquid_Other	0.0170819	ASV16	0.123854	0.219282	NA	0.0274568	0.0726439	0.00208286	0.0160735
223	Other_Mid	0.0171555	ASV19	0.287752	0.412486	NA	0.0103536	0.0487134	0.0186372	0.0618125
63	Solid_Mid	0.0171919	ASV33	0.124085	0.219282	NA	0.0305783	0.0389553	0.00517975	0.0124391
304	Mid_Low	0.0171926	ASV26	0.623478	0.733245	NA	0.0148099	0.0269466	0.0163114	0.0421958
250	Other_High	0.017193	ASV31	0.0725107	0.150426	NA	0.0174397	0.0376013	0.0151707	0.0525669
103	Solid_Low	0.017271	ASV32	0.00135964	0.00810928	NA	0.0340303	0.0323127	0.0052705	0.0124331
149	Liquid_Mid	0.0173168	ASV20	0.503125	0.629378	NA	0.028121	0.045285	0.0060896	0.0134873
148	Liquid_Mid	0.0173952	ASV26	0.191484	0.301678	NA	0.0289072	0.0234236	0.0148099	0.0269466
303	Mid_Low	0.0174797	ASV105	0.701268	0.786674	NA	0.0174404	0.0500151	0.0129379	0.0235624
180	Liquid_High	0.0177076	ASV59	0.00208772	0.0112467	NA	0.0259718	0.0225657	0.000110166	0.000397207
201	Liquid_Low	0.0177771	ASV20	0.638071	0.742564	NA	0.028121	0.045285	0.00803917	0.0140801
302	Mid_Low	0.0178805	ASV71	0.753019	0.832809	NA	0.0116922	0.025362	0.0204443	0.044748
326	High_Low	0.0179095	ASV12	0.126659	0.222653	NA	0.00865697	0.0238313	0.0285257	0.0539103
121	Liquid_Other	0.0181347	ASV26	0.00355602	0.0150343	NA	0.0289072	0.0234236	0.011135	0.0350415
43	Solid_Other	0.0181532	ASV33	0.00177774	0.00973386	NA	0.0305783	0.0389553	0.0064269	0.0209346
120	Liquid_Other	0.0181744	ASV20	0.086651	0.169248	NA	0.028121	0.045285	0.00698063	0.0224666
42	Solid_Other	0.0183308	ASV12	0.000178585	0.00170421	NA	0	0	0.0325237	0.0528314
18	Solid_Liquid	0.018757	ASV59	0.00297143	0.0132328	NA	2.97831784608053e-05	0.000103172	0.0259718	0.0225657
41	Solid_Other	0.0189028	ASV32	5.47722457023551e-08	3.04898834409776e-06	NA	0.0340303	0.0323127	0.00705693	0.0188243
249	Other_High	0.0189538	ASV9	0.0026498	0.0124652	NA	0.00789716	0.0416379	0.0277544	0.0476692
179	Liquid_High	0.0191301	ASV1	0.703196	0.786674	NA	0.0196935	0.0415282	0.0163285	0.0265281
119	Liquid_Other	0.0191699	ASV12	0.018396	0.0537966	NA	0.00219388	0.00580445	0.0325237	0.0528314
62	Solid_Mid	0.0194954	ASV32	0.00285255	0.0132327	NA	0.0340303	0.0323127	0.00883314	0.0253865
178	Liquid_High	0.0196104	ASV26	0.00456907	0.017541	NA	0.0289072	0.0234236	0.000494712	0.00149129
301	Mid_Low	0.0197098	ASV12	0.460199	0.582222	NA	0.00971352	0.016228	0.0285257	0.0539103
177	Liquid_High	0.019805	ASV9	0.515143	0.642006	NA	0.00546806	0.00742787	0.0277544	0.0476692
17	Solid_Liquid	0.0198384	ASV16	0.19043	0.301439	NA	0	0	0.0274568	0.0726439
40	Solid_Other	0.0199092	ASV6	0.0010634	0.00746031	NA	0	0	0.0353242	0.0921104
102	Solid_Low	0.0200623	ASV19	0.0082171	0.0280052	NA	0.0381853	0.0376389	0.00193657	0.00415308
16	Solid_Liquid	0.0203066	ASV73	0.799502	0.864186	NA	0.0279268	0.0312563	0.0237269	0.0206124
39	Solid_Other	0.0203771	ASV40	0.171129	0.280598	NA	0.0335417	0.0878775	0.00369259	0.0205864
248	Other_High	0.020564	ASV6	0.00468709	0.0177896	NA	0.0353242	0.0921104	0.000357743	0.000900535
247	Other_High	0.0205795	ASV12	0.0187982	0.0537966	NA	0.0325237	0.0528314	0.00865697	0.0238313
200	Liquid_Low	0.0206523	ASV26	0.0738554	0.151336	NA	0.0289072	0.0234236	0.0163114	0.0421958
38	Solid_Other	0.0207356	ASV18	6.56061531778461e-05	0.000730415	NA	0	0	0.036792	0.0597391
118	Liquid_Other	0.0208502	ASV6	0.0120638	0.0387433	NA	0	0	0.0353242	0.0921104
15	Solid_Liquid	0.0208981	ASV26	0.00107214	0.00746031	NA	0	0	0.0289072	0.0234236
101	Solid_Low	0.020979	ASV9	0.0590435	0.128892	NA	0.0401392	0.0431885	0.00692053	0.0150401
222	Other_Mid	0.0211013	ASV12	0.232232	0.349003	NA	0.0325237	0.0528314	0.00971352	0.016228
14	Solid_Liquid	0.0212508	ASV32	0.16113	0.27306	NA	0.0340303	0.0323127	0.0163794	0.0177816
325	High_Low	0.0213283	ASV27	0.0409044	0.095539	NA	0.0382041	0.0689588	0	0
61	Solid_Mid	0.0215131	ASV18	0.000159411	0.00157356	NA	0	0	0.0385711	0.0418669
176	Liquid_High	0.0216063	ASV20	0.761438	0.836579	NA	0.028121	0.045285	0.0129695	0.0176017
117	Liquid_Other	0.0217157	ASV18	0.0021775	0.0112551	NA	0	0	0.036792	0.0597391
100	Solid_Low	0.0217237	ASV40	0.546758	0.668927	NA	0.0335417	0.0878775	0.0103274	0.0357751
264	Other_Low	0.0218265	ASV21	0.621511	0.733245	NA	0.0146078	0.056141	0.0234898	0.0453607
289	Mid_High	0.0220026	ASV18	0.0135029	0.0429521	NA	0.0385711	0.0418669	0.0087396	0.0226595
324	High_Low	0.0220681	ASV32	0.00534106	0.0198213	NA	0.0415102	0.0331493	0.0052705	0.0124331
60	Solid_Mid	0.0221036	ASV80	0.0585055	0.128558	NA	0	0	0.0396163	0.0873812
246	Other_High	0.0225074	ASV18	0.0217205	0.0589809	NA	0.036792	0.0597391	0.0087396	0.0226595
147	Liquid_Mid	0.0225398	ASV18	0.00229146	0.0115962	NA	0	0	0.0385711	0.0418669
288	Mid_High	0.0226039	ASV80	0.0493714	0.112177	NA	0.0396163	0.0873812	0	0
99	Solid_Low	0.0228909	ASV27	0.0328692	0.0813209	NA	0.0428388	0.0684958	0	0
287	Mid_High	0.0230248	ASV9	0.33398	0.455252	NA	0.017986	0.0582378	0.0277544	0.0476692
146	Liquid_Mid	0.0231585	ASV80	0.14327	0.245397	NA	0	0	0.0396163	0.0873812
98	Solid_Low	0.0232144	ASV50	0.546758	0.668927	NA	0.0084554	0.0292904	0.0370357	0.114755
245	Other_High	0.0234154	ASV32	6.78858779906937e-07	1.74414486529936e-05	NA	0.00705693	0.0188243	0.0415102	0.0331493
286	Mid_High	0.0234686	ASV32	0.0114608	0.0371642	NA	0.00883314	0.0253865	0.0415102	0.0331493
37	Solid_Other	0.0235125	ASV19	0.000109356	0.0011414	NA	0.0381853	0.0376389	0.0103536	0.0487134
13	Solid_Liquid	0.0235925	ASV33	0.52236	0.646179	NA	0.0305783	0.0389553	0.0134943	0.0248336
59	Solid_Mid	0.0236987	ASV40	0.599218	0.712238	NA	0.0335417	0.0878775	0.0126623	0.0419962
244	Other_High	0.0237265	ASV27	0.00254415	0.0121392	NA	0.00472176	0.025286	0.0382041	0.0689588
78	Solid_High	0.0240231	ASV16	0.336668	0.455252	NA	0	0	0.0259066	0.0934076
300	Mid_Low	0.0241322	ASV50	0.166225	0.274847	NA	0	0	0.0370357	0.114755
175	Liquid_High	0.0241936	ASV32	0.108245	0.196488	NA	0.0163794	0.0177816	0.0415102	0.0331493
36	Solid_Other	0.0243857	ASV9	2.01845762933243e-05	0.000306439	NA	0.0401392	0.0431885	0.00789716	0.0416379
97	Solid_Low	0.0244779	ASV6	0.00629078	0.0228383	NA	0	0	0.0458179	0.0866625
77	Solid_High	0.0245216	ASV73	0.00731263	0.0257097	NA	0.0279268	0.0312563	0.00381953	0.00531173
323	High_Low	0.0247074	ASV19	0.00131462	0.00810928	NA	0.045037	0.0613326	0.00193657	0.00415308
322	High_Low	0.0249953	ASV4	0.0071433	0.0256327	NA	0.0451703	0.0488662	0.00390998	0.0135446
321	High_Low	0.025264	ASV50	0.864715	0.901826	NA	0.0112476	0.0298527	0.0370357	0.114755
263	Other_Low	0.0253845	ASV50	0.00863822	0.0288516	NA	0.00219042	0.0174801	0.0370357	0.114755
285	Mid_High	0.025406	ASV27	0.20605	0.318915	NA	0.0118068	0.0391587	0.0382041	0.0689588
35	Solid_Other	0.0254185	ASV27	0.00118905	0.00753938	NA	0.0428388	0.0684958	0.00472176	0.025286
12	Solid_Liquid	0.0254777	ASV19	0.0790457	0.158256	NA	0.0381853	0.0376389	0.00987633	0.013815
320	High_Low	0.0255798	ASV6	0.0356177	0.0862051	NA	0.000357743	0.000900535	0.0458179	0.0866625
58	Solid_Mid	0.0256811	ASV5	0.00409044	0.0164603	NA	0.0548149	0.0222777	0.0146839	0.027051
299	Mid_Low	0.0258113	ASV80	0.0585055	0.128558	NA	0.0396163	0.0873812	0	0
319	High_Low	0.0259629	ASV5	0.00111444	0.00753938	NA	0.0489973	0.0446716	0.00456334	0.00856502
284	Mid_High	0.0261826	ASV5	0.0187414	0.0537966	NA	0.0146839	0.027051	0.0489973	0.0446716
283	Mid_High	0.0264258	ASV4	0.0606651	0.130723	NA	0.0144926	0.0324392	0.0451703	0.0488662
57	Solid_Mid	0.0267951	ASV27	0.172585	0.280598	NA	0.0428388	0.0684958	0.0118068	0.0391587
96	Solid_Low	0.0268524	ASV5	2.59338596990387e-05	0.000376605	NA	0.0548149	0.0222777	0.00456334	0.00856502
199	Liquid_Low	0.0270784	ASV6	0.031462	0.0790097	NA	0	0	0.0458179	0.0866625
174	Liquid_High	0.0275759	ASV27	0.322476	0.44507	NA	0.00547091	0.0144747	0.0382041	0.0689588
56	Solid_Mid	0.0278274	ASV19	0.0174692	0.0521471	NA	0.0381853	0.0376389	0.0186372	0.0618125
55	Solid_Mid	0.0280988	ASV9	0.102885	0.189854	NA	0.0401392	0.0431885	0.017986	0.0582378
243	Other_High	0.0281877	ASV19	3.21880908269349e-07	9.77347485108752e-06	NA	0.0103536	0.0487134	0.045037	0.0613326
221	Other_Mid	0.0283232	ASV6	0.758714	0.836338	NA	0.0353242	0.0921104	0.0178638	0.044976
242	Other_High	0.0283502	ASV4	1.83991185026336e-06	3.41405865548868e-05	NA	0.0098657	0.0442892	0.0451703	0.0488662
11	Solid_Liquid	0.0283937	ASV9	0.128781	0.225197	NA	0.0401392	0.0431885	0.00546806	0.00742787
220	Other_Mid	0.0285337	ASV80	0.0645647	0.136485	NA	0.00922963	0.0445303	0.0396163	0.0873812
34	Solid_Other	0.0285556	ASV5	7.49368645150657e-08	3.12861409350399e-06	NA	0.0548149	0.0222777	0.0159058	0.0426764
241	Other_High	0.0286435	ASV5	3.44311858569214e-05	0.000425927	NA	0.0159058	0.0426764	0.0489973	0.0446716
173	Liquid_High	0.0288748	ASV19	0.0405778	0.0954436	NA	0.00987633	0.013815	0.045037	0.0613326
198	Liquid_Low	0.0288924	ASV50	0.894155	0.921926	NA	0.0156041	0.0412845	0.0370357	0.114755
318	High_Low	0.0295159	ASV11	0.130824	0.226649	NA	0.0522527	0.0724109	0.00262308	0.00631512
262	Other_Low	0.0295421	ASV12	0.832791	0.885835	NA	0.0325237	0.0528314	0.0285257	0.0539103
95	Solid_Low	0.0296586	ASV20	0.00135964	0.00810928	NA	0.0607952	0.0342124	0.00803917	0.0140801
76	Solid_High	0.0300624	ASV33	0.428363	0.548842	NA	0.0305783	0.0389553	0.0158019	0.0224624
219	Other_Mid	0.0302225	ASV18	0.330935	0.453001	NA	0.036792	0.0597391	0.0385711	0.0418669
172	Liquid_High	0.0303283	ASV4	0.107681	0.196488	NA	0.0135143	0.0253856	0.0451703	0.0488662
171	Liquid_High	0.0305008	ASV5	0.0615883	0.131022	NA	0.0128129	0.0219455	0.0489973	0.0446716
197	Liquid_Low	0.0306108	ASV11	0.031462	0.0790097	NA	0.0521994	0.0712255	0.00262308	0.00631512
282	Mid_High	0.0306402	ASV11	0.0734921	0.151336	NA	0.00619761	0.0205551	0.0522527	0.0724109
145	Liquid_Mid	0.0311695	ASV11	0.0339696	0.0828164	NA	0.0521994	0.0712255	0.00619761	0.0205551
54	Solid_Mid	0.0317094	ASV20	0.00150555	0.00866986	NA	0.0607952	0.0342124	0.0060896	0.0134873
281	Mid_High	0.0318678	ASV19	0.00217868	0.0112551	NA	0.0186372	0.0618125	0.045037	0.0613326
10	Solid_Liquid	0.0323276	ASV27	0.275584	0.399423	NA	0.0428388	0.0684958	0.00547091	0.0144747
33	Solid_Other	0.0328535	ASV20	1.35879961416049e-09	1.51279690376535e-07	NA	0.0607952	0.0342124	0.00698063	0.0224666
9	Solid_Liquid	0.0331781	ASV5	0.00308301	0.013373	NA	0.0548149	0.0222777	0.0128129	0.0219455
170	Liquid_High	0.033598	ASV16	0.703758	0.786674	NA	0.0274568	0.0726439	0.0259066	0.0934076
94	Solid_Low	0.0336106	ASV11	0.0390369	0.0924705	NA	0.0628957	0.074546	0.00262308	0.00631512
298	Mid_Low	0.0337818	ASV2	0.822161	0.882964	NA	0.0448691	0.0745651	0.0232328	0.0362082
75	Solid_High	0.0339651	ASV32	0.682678	0.775559	NA	0.0340303	0.0323127	0.0415102	0.0331493
116	Liquid_Other	0.0340125	ASV11	0.0208284	0.0579724	NA	0.0521994	0.0712255	0.0167119	0.0472785
240	Other_High	0.0340173	ASV11	0.0699457	0.14693	NA	0.0167119	0.0472785	0.0522527	0.0724109
317	High_Low	0.034297	ASV3	0.00219036	0.0112551	NA	0.0667385	0.0394336	0.0112821	0.0264712
115	Liquid_Other	0.0349066	ASV40	0.022323	0.060128	NA	0.0571033	0.128042	0.00369259	0.0205864
53	Solid_Mid	0.0351899	ASV11	0.0285032	0.0726723	NA	0.0628957	0.074546	0.00619761	0.0205551
239	Other_High	0.0352726	ASV3	9.02885056990423e-06	0.000158718	NA	0.0155275	0.031284	0.0667385	0.0394336
297	Mid_Low	0.035363	ASV6	0.84486	0.892985	NA	0.0178638	0.044976	0.0458179	0.0866625
169	Liquid_High	0.0357557	ASV3	0.015497	0.0474863	NA	0.022328	0.0189036	0.0667385	0.0394336
280	Mid_High	0.0361242	ASV3	0.000957273	0.00710509	NA	0.00500683	0.00906526	0.0667385	0.0394336
74	Solid_High	0.0362022	ASV5	0.327452	0.450078	NA	0.0548149	0.0222777	0.0489973	0.0446716
93	Solid_Low	0.0363413	ASV3	0.000231037	0.0020307	NA	0.0755071	0.0367879	0.0112821	0.0264712
196	Liquid_Low	0.0372986	ASV40	0.258093	0.378083	NA	0.0571033	0.128042	0.0103274	0.0357751
32	Solid_Other	0.0374042	ASV3	7.06120439497052e-08	3.12861409350399e-06	NA	0.0755071	0.0367879	0.0155275	0.031284
31	Solid_Other	0.03754	ASV11	0.00751354	0.0259822	NA	0.0628957	0.074546	0.0167119	0.0472785
144	Liquid_Mid	0.0378003	ASV40	0.295785	0.420867	NA	0.0571033	0.128042	0.0126623	0.0419962
73	Solid_High	0.0387546	ASV3	0.785609	0.851927	NA	0.0755071	0.0367879	0.0667385	0.0394336
8	Solid_Liquid	0.0387962	ASV20	0.102729	0.189854	NA	0.0607952	0.0342124	0.028121	0.045285
52	Solid_Mid	0.0389277	ASV4	0.0033508	0.0143483	NA	0.0772435	0.0506565	0.0144926	0.0324392
51	Solid_Mid	0.0393464	ASV3	3.79849061838097e-05	0.000453106	NA	0.0755071	0.0367879	0.00500683	0.00906526
7	Solid_Liquid	0.0396805	ASV3	0.00234579	0.0116939	NA	0.0755071	0.0367879	0.022328	0.0189036
92	Solid_Low	0.0398787	ASV4	0.000204971	0.00190168	NA	0.0772435	0.0506565	0.00390998	0.0135446
72	Solid_High	0.0409963	ASV40	0.864715	0.901826	NA	0.0335417	0.0878775	0.0152827	0.0417875
91	Solid_Low	0.0415153	ASV18	0.00033779	0.00268624	NA	0	0	0.0777147	0.104547
71	Solid_High	0.0423715	ASV9	0.341333	0.457853	NA	0.0401392	0.0431885	0.0277544	0.0476692
316	High_Low	0.0429784	ASV18	0.0196729	0.0552164	NA	0.0087396	0.0226595	0.0777147	0.104547
30	Solid_Other	0.0433914	ASV4	1.20702267880318e-11	2.01572787360131e-09	NA	0.0772435	0.0506565	0.0098657	0.0442892
70	Solid_High	0.0434948	ASV19	0.784228	0.851927	NA	0.0381853	0.0376389	0.045037	0.0613326
261	Other_Low	0.0438992	ASV6	0.92562	0.941757	NA	0.0353242	0.0921104	0.0458179	0.0866625
168	Liquid_High	0.0448688	ASV40	0.427507	0.548842	NA	0.0571033	0.128042	0.0152827	0.0417875
50	Solid_Mid	0.0451279	ASV91	0.130968	0.226649	NA	0	0	0.0808766	0.199095
167	Liquid_High	0.0456094	ASV8	0.296119	0.420867	NA	0.0641955	0.0987769	0.016378	0.0391779
195	Liquid_Low	0.0459259	ASV18	0.00399316	0.0162648	NA	0	0	0.0777147	0.104547
279	Mid_High	0.0461492	ASV91	0.116304	0.208847	NA	0.0808766	0.199095	0	0
6	Solid_Liquid	0.0463827	ASV8	0.00295295	0.0132328	NA	8.92857142857143e-05	0.000309295	0.0641955	0.0987769
143	Liquid_Mid	0.0472817	ASV91	0.245699	0.361513	NA	0	0	0.0808766	0.199095
260	Other_Low	0.0475901	ASV2	0.959189	0.962069	NA	0.064224	0.125797	0.0232328	0.0362082
166	Liquid_High	0.0479767	ASV11	0.633308	0.74083	NA	0.0521994	0.0712255	0.0522527	0.0724109
69	Solid_High	0.0484738	ASV20	0.00149757	0.00866986	NA	0.0607952	0.0342124	0.0129695	0.0176017
5	Solid_Liquid	0.0497653	ASV4	0.007214	0.0256327	NA	0.0772435	0.0506565	0.0135143	0.0253856
296	Mid_Low	0.0505549	ASV18	0.577659	0.694022	NA	0.0385711	0.0418669	0.0777147	0.104547
29	Solid_Other	0.0515608	ASV8	1.67708632689843e-06	3.29498137167103e-05	NA	8.92857142857143e-05	0.000309295	0.0915284	0.132657
238	Other_High	0.0533041	ASV8	0.00290838	0.0132328	NA	0.0915284	0.132657	0.016378	0.0391779
4	Solid_Liquid	0.0534127	ASV11	0.964349	0.964349	NA	0.0628957	0.074546	0.0521994	0.0712255
218	Other_Mid	0.0535033	ASV91	0.0891574	0.171316	NA	0.0068696	0.0514982	0.0808766	0.199095
259	Other_Low	0.053603	ASV18	0.163984	0.27306	NA	0.036792	0.0597391	0.0777147	0.104547
142	Liquid_Mid	0.0536217	ASV7	0.381245	0.503303	NA	0.0910546	0.152418	0.00607731	0.00996759
217	Other_Mid	0.0537075	ASV2	0.830365	0.885835	NA	0.064224	0.125797	0.0448691	0.0745651
114	Liquid_Other	0.0539811	ASV7	0.0615168	0.131022	NA	0.0910546	0.152418	0.00369522	0.0118068
194	Liquid_Low	0.0540239	ASV7	0.21898	0.332451	NA	0.0910546	0.152418	0.0039006	0.00886647
295	Mid_Low	0.0544759	ASV91	0.898252	0.921926	NA	0.0808766	0.199095	0.00428706	0.00922215
68	Solid_High	0.0560893	ASV4	0.0990152	0.184755	NA	0.0772435	0.0506565	0.0451703	0.0488662
3	Solid_Liquid	0.0567193	ASV40	0.553556	0.672319	NA	0.0335417	0.0878775	0.0571033	0.128042
67	Solid_High	0.0569124	ASV27	0.895515	0.921926	NA	0.0428388	0.0684958	0.0382041	0.0689588
49	Solid_Mid	0.0596361	ASV8	0.000315966	0.00262388	NA	8.92857142857143e-05	0.000309295	0.106953	0.168736
278	Mid_High	0.0614355	ASV8	0.0848806	0.167752	NA	0.106953	0.168736	0.016378	0.0391779
165	Liquid_High	0.0621622	ASV7	0.0472936	0.108938	NA	0.0910546	0.152418	2.74921647330511e-05	9.91244096185184e-05
113	Liquid_Other	0.0643241	ASV8	0.42948	0.548842	NA	0.0641955	0.0987769	0.0915284	0.132657
2	Solid_Liquid	0.0657649	ASV7	0.0579854	0.128558	NA	8.92857142857143e-05	0.000309295	0.0910546	0.152418
66	Solid_High	0.0686334	ASV11	0.719365	0.800893	NA	0.0628957	0.074546	0.0522527	0.0724109
237	Other_High	0.0730789	ASV1	0.000509426	0.00395694	NA	0.131365	0.166668	0.0163285	0.0265281
141	Liquid_Mid	0.073128	ASV8	0.681892	0.775559	NA	0.0641955	0.0987769	0.106953	0.168736
28	Solid_Other	0.0740515	ASV1	8.659770713304e-07	2.06597387017395e-05	NA	0	0	0.131365	0.166668
112	Liquid_Other	0.0751689	ASV1	0.00754573	0.0259822	NA	0.0196935	0.0415282	0.131365	0.166668
315	High_Low	0.0802238	ASV8	0.000322094	0.00262388	NA	0.016378	0.0391779	0.152217	0.136506
90	Solid_Low	0.081242	ASV8	1.23545934690311e-05	0.000206322	NA	8.92857142857143e-05	0.000309295	0.152217	0.136506
193	Liquid_Low	0.0821223	ASV8	0.0517074	0.116691	NA	0.0641955	0.0987769	0.152217	0.136506
277	Mid_High	0.0841574	ASV1	0.0268003	0.0704826	NA	0.151858	0.198095	0.0163285	0.0265281
48	Solid_Mid	0.0846961	ASV1	0.000160183	0.00157356	NA	0	0	0.151858	0.198095
216	Other_Mid	0.0857032	ASV8	0.943288	0.951838	NA	0.0915284	0.132657	0.106953	0.168736
140	Liquid_Mid	0.0874672	ASV1	0.0379328	0.0904969	NA	0.0196935	0.0415282	0.151858	0.198095
314	High_Low	0.0946216	ASV1	0.000531695	0.00403605	NA	0.0163285	0.0265281	0.18077	0.218334
139	Liquid_Mid	0.0946993	ASV2	0.00910178	0.030099	NA	0.185034	0.133285	0.0448691	0.0745651
258	Other_Low	0.0964773	ASV8	0.0215174	0.0589082	NA	0.0915284	0.132657	0.152217	0.136506
89	Solid_Low	0.0965751	ASV1	3.27697550258183e-05	0.000420965	NA	0	0	0.18077	0.218334
192	Liquid_Low	0.099523	ASV2	0.00374274	0.015626	NA	0.185034	0.133285	0.0232328	0.0362082
191	Liquid_Low	0.100363	ASV1	0.00489596	0.0183736	NA	0.0196935	0.0415282	0.18077	0.218334
111	Liquid_Other	0.102906	ASV2	0.0011655	0.00753938	NA	0.185034	0.133285	0.064224	0.125797
294	Mid_Low	0.104195	ASV8	0.0964835	0.181042	NA	0.106953	0.168736	0.152217	0.136506
215	Other_Mid	0.11366	ASV1	0.927659	0.941757	NA	0.131365	0.166668	0.151858	0.198095
1	Solid_Liquid	0.117124	ASV2	0.0909689	0.172634	NA	0.31201	0.102496	0.185034	0.133285
257	Other_Low	0.121784	ASV1	0.262888	0.383426	NA	0.131365	0.166668	0.18077	0.218334
293	Mid_Low	0.134131	ASV1	0.309267	0.434566	NA	0.151858	0.198095	0.18077	0.218334
164	Liquid_High	0.139974	ASV2	0.122149	0.218169	NA	0.185034	0.133285	0.300484	0.179048
47	Solid_Mid	0.149586	ASV2	9.75194713755164e-05	0.00105069	NA	0.31201	0.102496	0.0448691	0.0745651
27	Solid_Other	0.151454	ASV2	1.19003165750911e-07	3.97470573608042e-06	NA	0.31201	0.102496	0.064224	0.125797
65	Solid_High	0.152479	ASV2	0.384053	0.505015	NA	0.31201	0.102496	0.300484	0.179048
88	Solid_Low	0.154316	ASV2	2.97836548517303e-05	0.000414489	NA	0.31201	0.102496	0.0232328	0.0362082
276	Mid_High	0.156705	ASV2	0.00305571	0.013373	NA	0.0448691	0.0745651	0.300484	0.179048
236	Other_High	0.158787	ASV2	1.93959088222693e-05	0.000306439	NA	0.064224	0.125797	0.300484	0.179048
313	High_Low	0.159744	ASV2	0.00249166	0.0121392	NA	0.300484	0.179048	0.0232328	0.0362082
